# Supplementary material for: Stable body size of Alpine ungulates
Source: R Soc Open Sci. 2020 Jul 15;7(7):200196. doi: 10.1098/rsos.200196 (PMC7428221; doi:10.1098/rsos.200196)
Supplement: Supplementary Material (AlpineUngulates2013.xlsx) [file rsos200196supp2.xlsx]

## Sheet: Chamois 1991-2013
Hunting Code	Harvest Year	Animal Sex	Hunting Elevation m asl	Hint Foot Length HFL	Weight	Lower Jaw Length LJL	Animal Age
33978	1992	W	1300	NA	15	109	1
37968	1992	M	1800	34	12	110	1
109588	1995	W	2500	NA	14	110	1
86751	1994	M	1350	32.1	12.4	111	1
52913	1993	M	1500	34	16	113	1
111832	1995	W	850	33.5	16	114	1
59796	1993	M	1550	77	16	114	1
158583	1997	W	1450	NA	17	114	1
93052	1994	M	1100	30.5	13.5	115	0
269786	2001	W	800	NA	12	115	1
59779	1993	W	2700	32.5	19	115	7
10617	1991	W	2000	NA	20	115	16
324131	2003	M	1900	27.9	11.4	116	0
53775	1993	W	1900	NA	13	116	1
108304	1995	W	2150	34	17.5	116	4
109600	1995	M	1950	27.5	7.7	117	1
139472	1996	M	1500	32.2	12	117	1
86215	1994	M	1900	NA	31	117	4
7286	1991	W	2100	29.5	10.5	118	1
64057	1993	W	2300	NA	13	118	1
162174	1997	W	2600	NA	13	119	1
135087	1996	M	1350	NA	15.5	119	1
8593	1991	M	2040	NA	NA	120	1
54557	1993	M	1350	30.5	8	120	1
141757	1996	W	1500	NA	8.4	120	1
304571	2002	W	2250	NA	10	120	1
89120	1994	W	2100	NA	10.6	120	1
63216	1993	W	1900	NA	12	120	1
131399	1996	W	1550	NA	12	120	1
196434	1998	W	1600	NA	12	120	1
230073	1999	W	1740	NA	13	120	1
90417	1994	W	2450	32.5	13.8	120	1
383054	2005	M	1390	NA	14	120	1
406109	2006	M	1450	NA	15	120	1
4714	1991	W	2600	NA	21	120	13
6335	1991	W	1200	NA	9.5	121	1
82970	1994	M	1080	31.3	10.5	121	1
142814	1996	W	2350	NA	11	121	1
188288	1998	W	2500	NA	11	121	1
187843	1998	W	1750	NA	12	121	1
144072	1996	M	2200	28.6	12	121	1
118485	1995	M	1500	NA	13	121	1
117357	1995	M	2050	31.8	13	121	1
115818	1995	M	2000	32.2	13.7	121	1
255443	2000	W	1400	NA	14.5	121	1
85783	1994	W	2500	33.3	14.5	121	1
304404	2002	W	2450	NA	16	121	1
7184	1991	W	1300	34	18	121	1
167969	1997	M	2400	30.5	12.2	122	0
204270	1998	W	1600	NA	NA	122	1
106282	1995	W	2550	29.9	8	122	1
141297	1996	W	1800	30	8	122	1
225529	1999	W	1750	NA	10	122	1
217476	1999	W	2400	NA	10	122	1
81508	1994	W	1500	30.1	10	122	1
28340	1992	W	1800	NA	11	122	1
84411	1994	W	2700	NA	11	122	1
173380	1997	W	2300	NA	11.5	122	1
105133	1995	M	1700	30.8	11.8	122	1
80621	1994	W	1600	NA	12	122	1
161426	1997	M	1200	NA	12	122	1
248587	2000	W	1450	NA	12	122	1
318594	2003	W	1160	NA	12	122	1
198413	1998	W	2200	NA	12.6	122	1
1405	1991	W	1200	NA	13	122	1
224643	1999	W	950	NA	13	122	1
325330	2003	W	1850	NA	13	122	1
56541	1993	W	2750	32	13	122	1
64417	1993	W	1600	NA	14	122	1
193675	1998	W	1550	NA	14	122	1
275631	2001	W	2400	NA	15	122	1
224181	1999	W	1580	NA	18	122	1
230120	1999	M	980	NA	NA	123	1
331632	2003	W	2200	29.2	6.8	123	1
201545	1998	W	1860	NA	9.5	123	1
92038	1994	W	1800	NA	10	123	1
107045	1995	W	2500	NA	10	123	1
256803	2000	W	1500	NA	10	123	1
131395	1996	W	1800	28.2	10	123	1
80538	1994	W	1100	30.3	10.2	123	1
57327	1993	W	1580	NA	11	123	1
86473	1994	M	1000	NA	11	123	1
91497	1994	W	2100	NA	11	123	1
143578	1996	W	2400	NA	11	123	1
229295	1999	W	2200	NA	11	123	1
219157	1999	W	1400	NA	11.5	123	1
278181	2001	W	1400	NA	11.5	123	1
82637	1994	W	1650	NA	12	123	1
280387	2001	W	2250	NA	12	123	1
167815	1997	M	1750	NA	13	123	1
65891	1993	W	2450	32	13	123	1
92845	1994	W	1750	NA	14	123	1
138576	1996	W	2300	NA	14	123	1
202419	1998	M	1500	NA	14	123	1
326291	2003	W	700	NA	14	123	1
138217	1996	M	1700	NA	14.4	123	1
56439	1993	W	2360	NA	14.5	123	1
322153	2003	W	1350	NA	15	123	1
52623	1993	M	1900	NA	15.5	123	1
90587	1994	M	1150	NA	16	123	1
115703	1995	W	2400	NA	16	123	1
249044	2000	M	2000	NA	16	123	1
563830	2012	M	2600	NA	16	123	1
268367	2001	M	2300	NA	16.5	123	1
165009	1997	M	1500	NA	18	123	1
244126	2000	W	2300	NA	18	123	1
174711	1997	W	2800	NA	20	123	2
36551	1992	W	2000	28.5	6.5	124	1
26325	1992	W	1830	NA	8.5	124	1
170918	1997	W	2050	NA	8.5	124	1
252665	2000	W	2250	NA	10	124	1
300842	2002	W	2100	NA	10	124	1
292672	2002	W	2900	NA	10	124	1
171707	1997	W	1990	28.8	10.4	124	1
248118	2000	W	1280	NA	10.5	124	1
133428	1996	M	2950	30.3	10.5	124	1
31582	1992	M	1650	31.2	11.2	124	1
132378	1996	W	2400	29.2	11.5	124	1
88390	1994	W	1800	NA	12	124	1
138951	1996	M	2650	NA	12	124	1
146254	1996	W	1950	NA	12	124	1
141280	1996	W	2500	NA	12	124	1
329650	2003	W	2000	NA	12	124	1
117344	1995	M	2000	32.8	12	124	1
112010	1995	M	2400	33.5	12	124	1
192593	1998	M	1100	NA	12.5	124	1
134782	1996	W	1400	NA	13	124	1
160393	1997	M	1600	NA	13	124	1
170007	1997	W	1200	NA	13	124	1
202121	1998	W	1500	NA	13	124	1
325911	2003	M	1500	NA	13	124	1
142096	1996	W	2750	31.2	13.2	124	1
171239	1997	M	1650	NA	13.7	124	1
164529	1997	M	950	NA	14	124	1
163468	1997	W	1400	NA	14	124	1
329355	2003	M	2050	32.9	14.4	124	1
135003	1996	W	1830	NA	14.5	124	1
136334	1996	W	2200	NA	15	124	1
279562	2001	W	1700	NA	16	124	1
303183	2002	W	2750	NA	16	124	1
26655	1992	M	2150	NA	19	124	1
226	1991	W	2350	NA	NA	125	1
91369	1994	W	2600	29.5	5	125	1
139137	1996	W	1800	27.9	7	125	1
110476	1995	M	2400	31	8	125	1
242740	2000	M	1500	31	8.3	125	1
172473	1997	W	1750	30	9.2	125	1
198978	1998	W	2500	NA	9.5	125	1
279308	2001	W	1650	30.1	9.7	125	1
194151	1998	W	2250	33.2	9.8	125	1
56430	1993	W	1580	NA	10	125	1
301378	2002	W	1500	NA	10	125	1
131411	1996	W	2300	31	10.8	125	1
66403	1993	W	1950	NA	11	125	1
107353	1995	W	2200	NA	11	125	1
219778	1999	W	2030	NA	11	125	1
320225	2003	W	1500	NA	11	125	1
328272	2003	W	1950	NA	11	125	1
173321	1997	W	2650	28.5	11	125	1
108217	1995	W	2600	29	11	125	1
111961	1995	W	2500	30.6	11	125	1
159614	1997	M	2000	32	11.5	125	1
34323	1992	W	1500	32	11.5	125	1
158639	1997	W	2180	NA	11.8	125	1
36683	1992	W	1900	NA	12	125	1
144143	1996	M	1300	30.5	12	125	1
133824	1996	W	2200	NA	12.5	125	1
111404	1995	M	2000	30.5	12.5	125	1
34294	1992	W	1500	NA	13	125	1
108393	1995	W	1300	NA	13	125	1
136041	1996	W	2400	NA	13	125	1
224182	1999	M	1580	NA	13	125	1
249776	2000	W	1650	NA	13	125	1
301798	2002	W	1200	NA	13	125	1
111977	1995	W	2500	30.9	13	125	1
37433	1992	W	2900	32	13	125	1
61869	1993	M	540	33.5	13.2	125	1
40238	1992	W	2500	NA	13.5	125	1
32408	1992	W	2400	NA	14	125	1
54421	1993	W	1200	NA	14	125	1
55724	1993	W	1000	NA	14	125	1
116265	1995	W	2500	NA	14	125	1
248877	2000	M	1500	NA	14	125	1
272255	2001	W	1550	NA	14	125	1
294569	2002	W	2350	NA	14	125	1
293142	2002	W	1700	NA	14	125	1
326206	2003	W	2300	NA	14	125	1
377805	2005	M	1570	NA	14	125	1
31364	1992	W	2000	30	14	125	1
272482	2001	W	2000	NA	14.2	125	1
85369	1994	W	1600	NA	14.5	125	1
136945	1996	W	2350	NA	14.5	125	1
197032	1998	W	2400	NA	14.5	125	1
36629	1992	M	1800	NA	15	125	1
141264	1996	W	2200	NA	15	125	1
297973	2002	W	1530	NA	15	125	1
411116	2006	M	1300	NA	15	125	1
8614	1991	M	1700	33.5	15	125	1
7191	1991	M	2000	NA	16	125	1
142350	1996	M	1500	NA	16	125	1
138116	1996	W	2100	NA	16	125	1
292795	2002	W	2250	NA	16	125	1
506377	2010	M	1550	NA	16.3	125	1
195241	1998	W	2600	NA	17	125	1
217210	1999	W	2300	NA	17	125	1
106271	1995	W	1900	32	17	125	1
59457	1993	W	1450	NA	20	125	1
136390	1996	W	2150	28	7.6	126	0
9863	1991	M	2700	NA	NA	126	1
92171	1994	W	1750	NA	NA	126	1
115046	1995	W	1800	NA	NA	126	1
118004	1995	M	2300	31.7	8.5	126	1
106882	1995	M	2000	31.1	9.8	126	1
28506	1992	M	2400	31	10	126	1
135490	1996	W	1900	32.6	10	126	1
80723	1994	W	2200	31.2	10.4	126	1
28808	1992	W	1800	29.6	10.8	126	1
230294	1999	M	1450	NA	11	126	1
217136	1999	W	1200	NA	11	126	1
246659	2000	W	1200	NA	11	126	1
108973	1995	M	2500	32.5	11.2	126	1
134705	1996	W	2400	30.5	11.5	126	1
137550	1996	W	1800	31.5	11.5	126	1
198347	1998	W	2120	NA	11.8	126	1
80669	1994	W	1850	NA	12	126	1
293000	2002	W	2600	NA	12	126	1
134568	1996	W	2500	31	12	126	1
82441	1994	W	2550	32.3	12	126	1
51695	1993	M	2650	32.1	12.2	126	1
320405	2003	W	2420	NA	12.5	126	1
131154	1996	W	1400	31.4	12.5	126	1
54551	1993	W	1000	32.2	12.8	126	1
84772	1994	W	1400	NA	13	126	1
168787	1997	W	1800	NA	13	126	1
191528	1998	W	900	NA	13	126	1
219247	1999	W	1500	NA	13	126	1
249843	2000	W	2500	NA	13	126	1
277609	2001	M	1650	NA	13	126	1
275230	2001	M	2700	31.6	13.1	126	1
215000	1999	M	800	NA	13.5	126	1
64223	1993	W	1500	NA	14	126	1
220518	1999	M	1500	NA	14	126	1
321801	2003	W	2100	NA	14	126	1
326151	2003	W	1580	NA	14	126	1
28112	1992	M	2300	NA	14.5	126	1
242872	2000	W	2750	NA	14.6	126	1
10865	1991	W	2100	NA	15	126	1
135690	1996	W	1450	NA	15	126	1
202230	1998	W	1500	NA	15	126	1
201593	1998	W	2350	NA	15	126	1
219576	1999	M	2400	NA	15	126	1
217897	1999	W	2700	NA	15	126	1
303406	2002	W	1300	NA	15	126	1
137254	1996	M	800	32.4	15	126	1
39500	1992	M	2000	NA	15.2	126	1
200749	1998	W	1250	NA	15.5	126	1
130914	1996	W	2200	NA	16	126	1
585799	2013	M	1900	NA	16	126	1
30713	1992	W	1500	NA	17	126	1
273821	2001	W	2200	NA	17	126	1
250021	2000	W	1900	NA	18	126	1
55005	1993	M	970	NA	NA	127	1
89568	1994	W	2100	NA	NA	127	1
275242	2001	W	2000	NA	NA	127	1
293277	2002	M	1600	NA	NA	127	1
172923	1997	W	2300	28.5	8	127	1
132338	1996	M	1900	30.4	8.5	127	1
92544	1994	W	1690	30.5	8.5	127	1
163126	1997	W	2300	28.7	8.7	127	1
167928	1997	M	2300	NA	9	127	1
218704	1999	M	2700	NA	9.2	127	1
158832	1997	M	2800	29.6	9.5	127	1
109209	1995	W	2800	30.1	9.8	127	1
204227	1998	M	1800	NA	10	127	1
230211	1999	W	1450	NA	10	127	1
291313	2002	W	2000	NA	10	127	1
106721	1995	M	2150	31.1	10.5	127	1
108751	1995	W	2200	NA	11	127	1
131761	1996	M	1500	NA	11	127	1
171087	1997	W	2600	NA	11	127	1
251663	2000	W	1300	NA	11	127	1
242228	2000	W	2000	NA	11	127	1
272143	2001	W	1950	NA	11	127	1
35764	1992	W	2800	30	11	127	1
89161	1994	W	1910	30.5	11	127	1
241370	2000	M	2100	31.5	11	127	1
321914	2003	W	2100	31.9	11.3	127	1
2461	1991	W	2500	NA	12	127	1
33286	1992	W	2350	NA	12	127	1
86703	1994	W	2200	NA	12	127	1
106165	1995	W	1500	NA	12	127	1
166538	1997	W	1800	NA	12	127	1
158985	1997	W	1800	NA	12	127	1
199202	1998	W	1780	NA	12	127	1
247502	2000	W	2000	NA	12	127	1
253658	2000	W	2200	NA	12	127	1
280414	2001	W	1500	NA	12	127	1
273655	2001	W	1480	NA	12	127	1
304214	2002	M	1300	NA	12	127	1
299576	2002	W	1750	NA	12	127	1
325739	2003	W	900	NA	12	127	1
160328	1997	W	1450	31	12	127	1
60374	1993	M	1670	31.5	12	127	1
160066	1997	M	1200	32	12	127	1
194157	1998	W	2300	32.7	12	127	1
329377	2003	W	2100	30.8	12.2	127	1
317678	2003	W	2250	33	12.2	127	1
191053	1998	W	1248	NA	12.5	127	1
301545	2002	W	1900	NA	12.5	127	1
131629	1996	W	2890	33	12.5	127	1
481600	2009	M	846	NA	12.5	127	1
54209	1993	M	1600	NA	13	127	1
204218	1998	W	1900	NA	13	127	1
192268	1998	W	1200	NA	13	127	1
303679	2002	W	1500	NA	13	127	1
329977	2003	W	1550	NA	13	127	1
432272	2007	M	1430	NA	13	127	1
7426	1991	W	1000	NA	13.5	127	1
54206	1993	W	1600	NA	13.5	127	1
107605	1995	W	2200	NA	13.5	127	1
111751	1995	W	2520	NA	13.5	127	1
137100	1996	W	2000	NA	13.5	127	1
304844	2002	W	1980	NA	13.5	127	1
292012	2002	W	2200	NA	13.5	127	1
173788	1997	M	2700	30.3	13.6	127	1
92305	1994	W	1900	31.5	13.7	127	1
34435	1992	W	1500	NA	14	127	1
89274	1994	W	2000	NA	14	127	1
109374	1995	W	2000	NA	14	127	1
230397	1999	W	1500	NA	14	127	1
222850	1999	W	2900	NA	14	127	1
274346	2001	W	1400	NA	14	127	1
431620	2007	M	1500	NA	14	127	1
30178	1992	M	1900	30.5	14	127	1
268073	2001	W	2200	NA	14.5	127	1
146954	1996	M	1500	34.5	14.5	127	1
218216	1999	W	2600	NA	14.6	127	1
162061	1997	W	2200	NA	14.8	127	1
168079	1997	W	1420	NA	14.8	127	1
38799	1992	W	2284	NA	15	127	1
31793	1992	W	1500	NA	15	127	1
54448	1993	W	1500	NA	15	127	1
61776	1993	W	2000	NA	15	127	1
55726	1993	W	2200	NA	15	127	1
86840	1994	W	1400	NA	15	127	1
104781	1995	W	2300	NA	15	127	1
197887	1998	M	900	NA	15	127	1
201580	1998	M	1550	NA	15	127	1
204367	1998	W	1700	NA	15	127	1
225440	1999	W	2070	NA	15	127	1
224688	1999	W	2200	NA	15	127	1
329701	2003	W	1850	NA	15	127	1
326105	2003	W	1500	NA	15	127	1
384617	2005	M	1110	NA	15	127	1
138149	1996	M	1750	30.5	15	127	1
27406	1992	W	2800	31.5	15.5	127	1
13641	1991	W	1450	NA	16	127	1
204261	1998	M	1500	NA	16	127	1
411086	2006	M	1515	NA	16	127	1
411626	2006	M	1500	NA	16	127	1
436659	2007	M	1520	NA	16	127	1
538304	2011	M	1500	NA	16	127	1
160360	1997	M	1300	NA	16.5	127	1
165444	1997	W	2100	NA	16.5	127	1
64085	1993	W	2330	NA	17	127	1
110060	1995	W	1200	NA	17	127	1
192250	1998	M	1500	NA	17.6	127	1
144546	1996	W	2100	30.4	NA	127	1
561237	2012	M	2200	NA	NA	127	1
228964	1999	W	2000	NA	16	127	2
52409	1993	W	1750	NA	NA	128	1
146969	1996	M	1400	NA	NA	128	1
228993	1999	W	2300	NA	NA	128	1
271972	2001	M	1750	NA	NA	128	1
274024	2001	W	2400	NA	NA	128	1
273936	2001	W	2100	NA	NA	128	1
433067	2007	W	1950	28.1	7.3	128	1
329871	2003	M	900	30	8.4	128	1
174348	1997	M	1970	30.2	9	128	1
89252	1994	M	2500	31	9.5	128	1
188851	1998	W	2200	NA	10	128	1
59497	1993	W	2700	29	10	128	1
144213	1996	M	2150	30.5	10	128	1
116366	1995	W	1600	30.7	10.1	128	1
113715	1995	M	2600	30.1	10.3	128	1
54410	1993	M	1200	32.5	10.5	128	1
118156	1995	W	2500	30.3	10.9	128	1
228612	1999	W	1400	NA	11	128	1
146997	1996	W	1800	32	11	128	1
106261	1995	W	2200	33.6	11	128	1
145137	1996	W	1500	NA	11.1	128	1
12329	1991	W	2200	31	11.2	128	1
105924	1995	M	700	31	11.3	128	1
105054	1995	M	2200	30.5	11.4	128	1
88204	1994	W	2595	NA	11.5	128	1
219301	1999	W	1450	NA	11.5	128	1
79387	1994	W	2100	30.9	11.7	128	1
81298	1994	W	2400	NA	11.8	128	1
131507	1996	W	2300	30.8	11.8	128	1
131116	1996	W	2100	NA	12	128	1
146011	1996	W	1900	NA	12	128	1
200470	1998	W	2100	NA	12	128	1
220514	1999	W	1550	NA	12	128	1
224321	1999	W	1700	NA	12	128	1
229084	1999	W	2030	NA	12	128	1
247867	2000	M	1570	NA	12	128	1
279722	2001	W	1650	NA	12	128	1
303783	2002	W	1800	NA	12	128	1
324525	2003	W	2200	NA	12	128	1
131153	1996	M	1600	30.1	12	128	1
115838	1995	W	2000	30.7	12	128	1
272025	2001	W	1270	NA	12.3	128	1
53795	1993	W	1390	NA	12.4	128	1
161581	1997	W	1880	32.2	12.4	128	1
141766	1996	M	1500	NA	12.5	128	1
216632	1999	M	1450	NA	12.5	128	1
295251	2002	W	2800	NA	12.5	128	1
80491	1994	W	2000	30	12.5	128	1
28423	1992	M	2600	31.5	12.5	128	1
291034	2002	W	1350	NA	12.8	128	1
79039	1994	W	2300	30.5	12.8	128	1
93369	1994	W	2800	31.2	12.8	128	1
136984	1996	M	2000	32.6	12.8	128	1
55392	1993	M	1000	NA	13	128	1
83269	1994	W	1400	NA	13	128	1
114627	1995	M	1580	NA	13	128	1
170789	1997	M	1480	NA	13	128	1
170057	1997	W	1500	NA	13	128	1
202521	1998	W	1950	NA	13	128	1
199532	1998	W	1400	NA	13	128	1
252305	2000	W	1750	NA	13	128	1
326130	2003	W	1500	NA	13	128	1
132044	1996	W	1990	29.2	13	128	1
90816	1994	W	2200	31	13	128	1
165042	1997	W	1550	31	13	128	1
87289	1994	M	1500	32.5	13	128	1
144557	1996	M	1400	NA	13.5	128	1
162353	1997	M	2300	NA	13.5	128	1
166945	1997	M	1600	NA	13.5	128	1
173540	1997	M	1250	NA	13.5	128	1
169092	1997	W	2650	31.5	13.5	128	1
141016	1996	M	2100	32.5	13.6	128	1
197742	1998	W	2100	NA	13.8	128	1
219151	1999	W	1720	NA	13.8	128	1
106950	1995	W	2450	32.8	13.8	128	1
51667	1993	W	1500	33	13.9	128	1
55006	1993	W	1520	NA	14	128	1
55292	1993	W	1550	NA	14	128	1
84678	1994	M	1400	NA	14	128	1
168210	1997	W	1800	NA	14	128	1
194634	1998	M	1100	NA	14	128	1
195932	1998	M	1180	NA	14	128	1
201691	1998	W	1500	NA	14	128	1
243706	2000	W	2400	NA	14	128	1
248994	2000	W	2000	NA	14	128	1
276479	2001	M	1670	NA	14	128	1
278123	2001	W	1900	NA	14	128	1
294054	2002	M	1700	NA	14	128	1
292836	2002	W	2675	NA	14	128	1
318209	2003	W	1530	NA	14	128	1
329184	2003	W	1550	NA	14	128	1
328800	2003	W	1450	NA	14	128	1
331620	2003	W	2750	NA	14	128	1
513370	2010	M	900	NA	14	128	1
118462	1995	W	1500	NA	14.3	128	1
142411	1996	M	1900	NA	14.4	128	1
255359	2000	W	2200	NA	14.5	128	1
329178	2003	W	1800	NA	14.5	128	1
318362	2003	W	2500	NA	14.5	128	1
255811	2000	W	1200	NA	14.8	128	1
345520	2004	W	2500	32.7	14.8	128	1
61832	1993	W	2800	NA	15	128	1
146325	1996	W	2300	NA	15	128	1
162257	1997	M	1550	NA	15	128	1
167065	1997	W	2600	NA	15	128	1
161902	1997	W	1050	NA	15	128	1
200607	1998	W	2200	NA	15	128	1
280762	2001	W	530	NA	15	128	1
279662	2001	W	2100	NA	15	128	1
294748	2002	M	1100	NA	15	128	1
299774	2002	W	1850	NA	15	128	1
318042	2003	M	1400	NA	15	128	1
320675	2003	M	2450	NA	15	128	1
355757	2004	M	1400	NA	15	128	1
89191	1994	W	2400	32.5	15	128	1
105467	1995	M	1550	NA	15.5	128	1
256949	2000	W	1500	NA	15.5	128	1
321075	2003	W	2750	NA	15.5	128	1
39988	1992	W	2561	NA	15.7	128	1
8575	1991	W	2700	NA	16	128	1
26355	1992	M	1700	NA	16	128	1
31057	1992	W	1700	NA	16	128	1
91923	1994	M	2500	NA	16	128	1
104505	1995	M	2100	NA	16	128	1
132048	1996	M	1450	NA	16	128	1
226723	1999	M	2300	NA	16	128	1
241952	2000	M	1680	NA	16	128	1
256437	2000	W	2400	NA	16	128	1
278432	2001	M	1380	NA	16	128	1
278417	2001	M	1500	NA	16	128	1
324926	2003	W	2000	NA	16	128	1
322044	2003	W	750	NA	16	128	1
327485	2003	W	2200	NA	16	128	1
384858	2005	M	1250	NA	16	128	1
37291	1992	M	1900	NA	17	128	1
56587	1993	W	1980	NA	17	128	1
86210	1994	W	2100	NA	17	128	1
108458	1995	W	1580	NA	17	128	1
199808	1998	M	1650	NA	17	128	1
201764	1998	W	1500	NA	17	128	1
192405	1998	W	1823	NA	17	128	1
329179	2003	M	1550	NA	17	128	1
144639	1996	M	1700	NA	18	128	1
165010	1997	M	1500	NA	19	128	1
166204	1997	M	1550	NA	19	128	1
303317	2002	W	1800	NA	22	128	1
321157	2003	W	1300	NA	14	128	2
14070	1991	W	2400	NA	20	128	3
1725	1991	M	970	NA	NA	129	1
218210	1999	W	2660	NA	NA	129	1
275645	2001	W	1400	NA	NA	129	1
29089	1992	W	2400	31	NA	129	1
192939	1998	W	2780	31.5	9	129	1
29806	1992	W	2400	30	9.5	129	1
112124	1995	W	1850	29.9	10.8	129	1
220924	1999	M	1140	NA	11	129	1
277709	2001	W	1100	NA	11	129	1
329923	2003	W	2200	NA	11	129	1
171783	1997	W	2300	30.3	11.2	129	1
78806	1994	W	1320	32	11.5	129	1
62372	1993	W	2400	NA	12	129	1
64050	1993	W	2050	NA	12	129	1
111781	1995	W	1300	NA	12	129	1
165154	1997	W	1000	NA	12	129	1
230070	1999	W	1900	NA	12	129	1
247463	2000	W	1800	NA	12	129	1
272678	2001	W	1050	NA	12	129	1
303881	2002	M	1300	NA	12	129	1
305479	2002	W	1450	NA	12	129	1
166602	1997	W	2800	31	12	129	1
30263	1992	W	2400	32.5	12	129	1
109520	1995	M	2200	31.7	12.2	129	1
86858	1994	M	1380	NA	12.5	129	1
106979	1995	W	1550	NA	12.5	129	1
26887	1992	W	700	NA	13	129	1
62040	1993	M	1500	NA	13	129	1
117267	1995	W	2300	NA	13	129	1
132768	1996	W	1800	NA	13	129	1
131034	1996	W	2400	NA	13	129	1
162885	1997	W	2100	NA	13	129	1
201815	1998	M	1600	NA	13	129	1
191751	1998	W	1700	NA	13	129	1
224744	1999	W	1700	NA	13	129	1
229912	1999	W	2440	NA	13	129	1
241851	2000	W	1850	NA	13	129	1
351400	2004	M	1300	NA	13	129	1
225140	1999	W	1400	NA	13.1	129	1
267369	2001	W	2700	NA	13.2	129	1
134687	1996	W	2300	32.2	13.4	129	1
159205	1997	W	1900	NA	13.5	129	1
199692	1998	W	1550	NA	13.5	129	1
248615	2000	W	1550	NA	13.5	129	1
280442	2001	W	1555	NA	13.5	129	1
138477	1996	M	1400	NA	13.7	129	1
173623	1997	M	2640	30.2	13.8	129	1
53798	1993	M	1420	NA	14	129	1
62201	1993	W	2550	NA	14	129	1
87294	1994	W	1650	NA	14	129	1
116061	1995	W	900	NA	14	129	1
131112	1996	W	2400	NA	14	129	1
166769	1997	W	1440	NA	14	129	1
166898	1997	W	2200	NA	14	129	1
254914	2000	M	1300	NA	14	129	1
252539	2000	W	1800	NA	14	129	1
302875	2002	W	1190	NA	14	129	1
323976	2003	W	2520	NA	14	129	1
353564	2004	M	1500	NA	14	129	1
59507	1993	W	1900	33	14	129	1
32393	1992	W	2300	NA	14.2	129	1
304108	2002	W	1500	NA	14.2	129	1
272676	2001	W	2150	NA	14.4	129	1
272729	2001	W	1950	NA	14.5	129	1
59203	1993	M	1900	NA	14.8	129	1
13318	1991	W	1500	NA	15	129	1
84462	1994	M	1500	NA	15	129	1
84433	1994	W	2500	NA	15	129	1
159448	1997	W	1745	NA	15	129	1
220445	1999	W	1000	NA	15	129	1
256279	2000	W	2000	NA	15	129	1
248878	2000	W	1750	NA	15	129	1
295079	2002	M	1900	NA	15	129	1
302299	2002	M	1350	NA	15	129	1
323885	2003	W	1300	NA	15	129	1
326734	2003	W	1800	NA	15	129	1
3919	1991	M	1400	NA	15.5	129	1
280239	2001	M	1260	NA	15.5	129	1
134487	1996	M	1500	NA	16	129	1
197649	1998	W	2200	NA	16	129	1
218232	1999	W	2000	NA	16	129	1
267899	2001	M	2080	NA	16	129	1
300870	2002	W	1500	NA	16	129	1
352492	2004	M	1870	NA	16	129	1
357012	2004	M	1500	NA	16	129	1
481394	2009	M	1100	NA	16	129	1
3769	1991	W	1750	NA	16.5	129	1
39774	1992	W	2900	NA	16.5	129	1
83086	1994	M	1700	NA	16.5	129	1
200812	1998	W	2400	NA	16.5	129	1
32826	1992	W	1200	NA	17	129	1
216873	1999	W	1750	NA	17	129	1
331067	2003	W	2150	NA	17	129	1
36142	1992	W	2000	NA	18	129	1
192357	1998	W	1550	NA	18	129	1
253532	2000	W	2100	NA	18	129	1
272063	2001	M	1790	NA	18	129	1
481710	2009	M	1300	NA	18.5	129	1
63556	1993	M	2200	NA	NA	130	1
90263	1994	M	2000	NA	NA	130	1
81794	1994	W	1200	NA	NA	130	1
84687	1994	W	1800	NA	NA	130	1
90840	1994	W	2100	NA	NA	130	1
111401	1995	W	1900	NA	NA	130	1
135816	1996	W	1500	NA	NA	130	1
175431	1997	W	2200	NA	NA	130	1
242236	2000	M	2200	NA	NA	130	1
7632	1991	W	1950	30.5	NA	130	1
62897	1993	M	2041	31	7	130	1
280693	2001	W	700	30.8	8	130	1
140863	1996	W	2800	30.5	8.8	130	1
80714	1994	W	2600	30.7	8.8	130	1
132209	1996	M	1500	NA	9	130	1
57200	1993	W	1850	30	9	130	1
54762	1993	W	1780	29	10	130	1
105367	1995	M	1400	32.2	10	130	1
116505	1995	W	2120	33	10	130	1
305008	2002	W	1765	NA	10.1	130	1
459161	2008	W	2100	30.8	10.3	130	1
317376	2003	W	1500	NA	10.5	130	1
270113	2001	W	2000	29	10.6	130	1
188572	1998	W	2300	32.5	10.6	130	1
142324	1996	M	1950	31.8	10.8	130	1
114137	1995	W	1800	NA	11	130	1
106055	1995	W	2100	NA	11	130	1
280198	2001	M	1500	NA	11	130	1
270432	2001	W	1530	NA	11	130	1
295917	2002	W	1900	NA	11	130	1
329118	2003	M	1440	NA	11	130	1
131285	1996	W	1400	31.5	11	130	1
34381	1992	W	1600	32	11.2	130	1
230446	1999	W	2000	NA	11.5	130	1
277289	2001	W	1950	NA	11.5	130	1
302668	2002	W	1700	NA	11.5	130	1
292095	2002	W	2800	30	11.5	130	1
108168	1995	W	2300	30.7	11.5	130	1
242538	2000	W	2060	NA	11.8	130	1
109571	1995	M	2600	30	11.8	130	1
60016	1993	W	1000	31	11.8	130	1
10725	1991	W	2100	NA	12	130	1
31265	1992	W	1800	NA	12	130	1
26379	1992	W	1400	NA	12	130	1
27435	1992	W	1500	NA	12	130	1
90783	1994	W	2000	NA	12	130	1
113780	1995	W	1750	NA	12	130	1
112025	1995	W	2600	NA	12	130	1
113944	1995	W	1100	NA	12	130	1
192737	1998	W	1500	NA	12	130	1
249926	2000	W	1900	NA	12	130	1
247715	2000	W	850	NA	12	130	1
248561	2000	W	1400	NA	12	130	1
245990	2000	W	1900	NA	12	130	1
292558	2002	M	1300	NA	12	130	1
297156	2002	W	1450	NA	12	130	1
291916	2002	W	2600	NA	12	130	1
304523	2002	W	1900	NA	12	130	1
303531	2002	W	2300	NA	12	130	1
323144	2003	W	1370	NA	12	130	1
357856	2004	W	2500	29.3	12	130	1
88289	1994	W	2500	30	12	130	1
299384	2002	W	2700	31	12	130	1
106820	1995	M	2300	31.5	12	130	1
119472	1995	W	800	31.5	12	130	1
221297	1999	W	1900	32	12	130	1
557773	2012	M	2000	NA	12	130	1
221650	1999	W	1200	NA	12.2	130	1
377689	2005	W	2680	31.2	12.3	130	1
345145	2004	W	2210	29.9	12.4	130	1
64339	1993	W	2000	NA	12.5	130	1
62647	1993	W	2000	NA	12.5	130	1
110338	1995	W	1750	NA	12.5	130	1
187932	1998	M	1500	NA	12.5	130	1
246525	2000	M	900	NA	12.5	130	1
252438	2000	W	1250	NA	12.5	130	1
243941	2000	W	2200	NA	12.5	130	1
326629	2003	W	2400	NA	12.5	130	1
32568	1992	W	2400	31	12.5	130	1
165012	1997	M	1700	32.5	12.5	130	1
137631	1996	M	1750	31.3	12.6	130	1
295981	2002	W	2000	32.3	12.7	130	1
326013	2003	W	1400	NA	12.9	130	1
62059	1993	M	1560	NA	13	130	1
55705	1993	M	1250	NA	13	130	1
59772	1993	W	1800	NA	13	130	1
60592	1993	W	1600	NA	13	130	1
80406	1994	W	2400	NA	13	130	1
116909	1995	M	1400	NA	13	130	1
107241	1995	M	1500	NA	13	130	1
115085	1995	W	1500	NA	13	130	1
112868	1995	W	2600	NA	13	130	1
113934	1995	W	2720	NA	13	130	1
134673	1996	W	1500	NA	13	130	1
134729	1996	W	1500	NA	13	130	1
134765	1996	W	1800	NA	13	130	1
146305	1996	W	1900	NA	13	130	1
160265	1997	M	1350	NA	13	130	1
170694	1997	W	1550	NA	13	130	1
190036	1998	W	1500	NA	13	130	1
201235	1998	W	1780	NA	13	130	1
194640	1998	W	1250	NA	13	130	1
228005	1999	W	1600	NA	13	130	1
223526	1999	W	1900	NA	13	130	1
251911	2000	W	1050	NA	13	130	1
247875	2000	W	2000	NA	13	130	1
303910	2002	W	1800	NA	13	130	1
329158	2003	M	1550	NA	13	130	1
325972	2003	W	1900	NA	13	130	1
3097	1991	M	1050	32	13	130	1
165367	1997	W	1500	32.5	13	130	1
30992	1992	W	1450	32.5	13	130	1
116884	1995	M	1550	33	13	130	1
7762	1991	W	1100	33	13	130	1
90957	1994	W	1400	NA	13.2	130	1
295730	2002	W	1250	NA	13.2	130	1
118803	1995	M	1800	31	13.4	130	1
135745	1996	W	1150	NA	13.5	130	1
164675	1997	W	900	NA	13.5	130	1
226002	1999	M	1780	NA	13.5	130	1
216535	1999	W	1770	NA	13.5	130	1
252593	2000	M	1500	NA	13.5	130	1
244302	2000	W	1900	NA	13.5	130	1
302060	2002	M	1400	NA	13.5	130	1
112070	1995	W	1600	32	13.5	130	1
134224	1996	W	1800	32	13.5	130	1
31034	1992	W	1450	33	13.5	130	1
31100	1992	W	1400	33	13.5	130	1
57987	1993	M	1700	33	13.5	130	1
38560	1992	W	1800	33.5	13.5	130	1
352732	2004	W	2200	32	13.7	130	1
329103	2003	W	1790	32.5	13.7	130	1
356040	2004	M	1150	NA	13.9	130	1
172674	1997	W	2700	33.4	13.9	130	1
5491	1991	M	1150	NA	14	130	1
28135	1992	M	2330	NA	14	130	1
32215	1992	W	1750	NA	14	130	1
37840	1992	W	2050	NA	14	130	1
59152	1993	M	1590	NA	14	130	1
59134	1993	W	1000	NA	14	130	1
146008	1996	M	1730	NA	14	130	1
132540	1996	W	1550	NA	14	130	1
160486	1997	W	2100	NA	14	130	1
192706	1998	W	850	NA	14	130	1
196226	1998	W	1530	NA	14	130	1
203144	1998	W	2400	NA	14	130	1
199005	1998	W	1700	NA	14	130	1
201982	1998	W	2200	NA	14	130	1
190354	1998	W	2050	NA	14	130	1
193817	1998	W	2220	NA	14	130	1
202217	1998	W	1100	NA	14	130	1
194648	1998	W	1200	NA	14	130	1
227159	1999	W	2309	NA	14	130	1
221066	1999	W	1500	NA	14	130	1
253888	2000	W	1350	NA	14	130	1
274934	2001	M	1512	NA	14	130	1
275598	2001	W	1900	NA	14	130	1
278361	2001	W	900	NA	14	130	1
272568	2001	W	1800	NA	14	130	1
295376	2002	W	2800	NA	14	130	1
293312	2002	W	1050	NA	14	130	1
303812	2002	W	2000	NA	14	130	1
305098	2002	W	1500	NA	14	130	1
303391	2002	W	1500	NA	14	130	1
329094	2003	M	1300	NA	14	130	1
317895	2003	W	2000	NA	14	130	1
329166	2003	W	1800	NA	14	130	1
410924	2006	M	1500	NA	14	130	1
37846	1992	W	2500	31.5	14	130	1
163018	1997	W	1400	32.3	14	130	1
31406	1992	M	900	33	14	130	1
297084	2002	W	1992	NA	14.2	130	1
59403	1993	M	1350	32	14.3	130	1
134371	1996	M	2000	32.6	14.3	130	1
80414	1994	W	1400	NA	14.4	130	1
117945	1995	W	2200	31.5	14.4	130	1
80793	1994	W	1790	32.3	14.4	130	1
5568	1991	M	1550	NA	14.5	130	1
704	1991	W	1800	NA	14.5	130	1
37259	1992	M	2400	NA	14.5	130	1
31014	1992	M	2100	NA	14.5	130	1
134618	1996	M	1250	NA	14.5	130	1
133975	1996	W	2300	NA	14.5	130	1
187912	1998	W	1500	NA	14.5	130	1
228129	1999	W	1150	NA	14.5	130	1
252056	2000	W	850	NA	14.5	130	1
273070	2001	W	1350	NA	14.5	130	1
9035	1991	W	2000	31.5	14.5	130	1
512921	2010	M	1200	NA	14.5	130	1
52919	1993	W	1700	NA	14.6	130	1
136620	1996	M	1700	NA	14.6	130	1
168347	1997	W	2240	NA	14.6	130	1
170099	1997	W	2600	NA	14.7	130	1
323320	2003	W	1890	NA	14.8	130	1
135703	1996	W	1200	33	14.8	130	1
534708	2011	M	1500	NA	14.8	130	1
2337	1991	M	900	NA	15	130	1
7558	1991	M	2300	NA	15	130	1
7086	1991	W	1400	NA	15	130	1
13554	1991	W	1480	NA	15	130	1
28146	1992	W	2000	NA	15	130	1
33177	1992	W	1480	NA	15	130	1
30781	1992	W	1600	NA	15	130	1
31125	1992	W	1400	NA	15	130	1
59904	1993	W	1400	NA	15	130	1
52740	1993	W	1530	NA	15	130	1
59970	1993	W	1200	NA	15	130	1
61792	1993	W	1400	NA	15	130	1
85389	1994	M	900	NA	15	130	1
84475	1994	W	2200	NA	15	130	1
89973	1994	W	900	NA	15	130	1
84463	1994	W	2100	NA	15	130	1
86092	1994	W	2600	NA	15	130	1
118405	1995	M	1200	NA	15	130	1
104961	1995	W	2100	NA	15	130	1
112947	1995	W	2500	NA	15	130	1
141544	1996	W	2150	NA	15	130	1
166179	1997	M	2650	NA	15	130	1
166718	1997	W	1500	NA	15	130	1
198140	1998	M	1650	NA	15	130	1
198902	1998	M	900	NA	15	130	1
197660	1998	M	600	NA	15	130	1
219070	1999	W	2400	NA	15	130	1
214854	1999	W	1300	NA	15	130	1
214729	1999	W	1400	NA	15	130	1
254572	2000	M	1520	NA	15	130	1
243257	2000	W	2800	NA	15	130	1
254805	2000	W	2000	NA	15	130	1
280715	2001	W	1400	NA	15	130	1
302160	2002	W	1350	NA	15	130	1
304954	2002	W	1850	NA	15	130	1
294507	2002	W	2500	NA	15	130	1
326185	2003	W	2305	NA	15	130	1
319996	2003	W	2300	NA	15	130	1
323023	2003	W	1800	NA	15	130	1
317251	2003	W	2080	NA	15	130	1
319977	2003	W	1500	NA	15	130	1
411776	2006	M	1580	NA	15	130	1
34433	1992	M	1500	33	15	130	1
31839	1992	M	1600	34	15	130	1
453533	2008	M	2110	NA	15	130	1
488193	2009	M	1580	NA	15	130	1
269393	2001	M	2620	NA	15.2	130	1
323163	2003	M	2150	NA	15.2	130	1
58755	1993	W	2400	NA	15.5	130	1
229221	1999	M	1000	NA	15.5	130	1
224999	1999	W	1800	NA	15.5	130	1
255860	2000	M	1900	NA	15.5	130	1
272367	2001	W	2200	NA	15.5	130	1
279265	2001	W	1800	NA	15.5	130	1
321409	2003	M	1490	NA	15.5	130	1
351395	2004	M	750	NA	15.5	130	1
249114	2000	W	2150	NA	15.8	130	1
14467	1991	W	1200	NA	16	130	1
31235	1992	W	1500	NA	16	130	1
34373	1992	W	1500	NA	16	130	1
61964	1993	M	1530	NA	16	130	1
59430	1993	M	1400	NA	16	130	1
56778	1993	W	1900	NA	16	130	1
91592	1994	W	2300	NA	16	130	1
89915	1994	W	2300	NA	16	130	1
85695	1994	W	980	NA	16	130	1
88132	1994	W	1900	NA	16	130	1
116916	1995	M	1300	NA	16	130	1
108878	1995	W	1920	NA	16	130	1
139796	1996	M	1479	NA	16	130	1
145437	1996	W	2100	NA	16	130	1
171517	1997	W	700	NA	16	130	1
169104	1997	W	2160	NA	16	130	1
198936	1998	M	1450	NA	16	130	1
201693	1998	W	1600	NA	16	130	1
200260	1998	W	1600	NA	16	130	1
226484	1999	W	1550	NA	16	130	1
224770	1999	W	1000	NA	16	130	1
255272	2000	M	1650	NA	16	130	1
254272	2000	W	2320	NA	16	130	1
249451	2000	W	1600	NA	16	130	1
272310	2001	M	1850	NA	16	130	1
279015	2001	M	1500	NA	16	130	1
279964	2001	W	2100	NA	16	130	1
319537	2003	M	1500	NA	16	130	1
331363	2003	W	2560	NA	16	130	1
354226	2004	M	1700	NA	16	130	1
351672	2004	M	1370	NA	16	130	1
434927	2007	M	1400	NA	16	130	1
144723	1996	W	2700	32	16	130	1
456418	2008	M	1500	NA	16	130	1
380212	2005	M	1580	NA	16.2	130	1
37724	1992	W	1100	NA	16.5	130	1
56484	1993	W	1700	NA	16.5	130	1
162231	1997	M	1350	NA	16.5	130	1
349475	2004	M	1500	NA	16.5	130	1
88412	1994	M	2200	34.5	16.5	130	1
60671	1993	M	1600	NA	17	130	1
59099	1993	W	1550	NA	17	130	1
111209	1995	M	1550	NA	17	130	1
138855	1996	W	1500	NA	17	130	1
168166	1997	W	2560	NA	17	130	1
168228	1997	W	2100	NA	17	130	1
204315	1998	M	1400	NA	17	130	1
198696	1998	W	1500	NA	17	130	1
189606	1998	W	2100	NA	17	130	1
196702	1998	W	2400	NA	17	130	1
219988	1999	W	1680	NA	17	130	1
253764	2000	W	2500	NA	17	130	1
253095	2000	W	1800	NA	17	130	1
267938	2001	M	2300	NA	17	130	1
297549	2002	W	2070	NA	17	130	1
294047	2002	W	2100	NA	17	130	1
160160	1997	M	500	32.3	17	130	1
8217	1991	M	1850	NA	17.5	130	1
279429	2001	W	1400	NA	17.5	130	1
30815	1992	M	1350	33	17.8	130	1
8168	1991	W	1950	NA	18	130	1
83530	1994	W	1500	NA	18	130	1
293187	2002	W	2100	NA	18	130	1
327058	2003	W	1750	NA	18	130	1
119702	1995	W	1480	33.5	18	130	1
164336	1997	M	1195	NA	18.1	130	1
174103	1997	W	2800	NA	18.5	130	1
249067	2000	W	2100	NA	18.5	130	1
160494	1997	W	2800	NA	19	130	1
303131	2002	W	2300	NA	19	130	1
86249	1994	M	2200	NA	20	130	1
165518	1997	W	2300	NA	20	130	1
192213	1998	M	1400	NA	20	130	1
275545	2001	W	2400	NA	23	130	1
26659	1992	W	2600	NA	30.3	130	1
143118	1996	W	1900	31.4	NA	130	1
88070	1994	W	2070	NA	13	130	2
222753	1999	W	1000	NA	14	130	2
169455	1997	W	1750	NA	15.8	130	2
88714	1994	W	2200	33.5	16	130	2
40628	1992	W	2100	NA	16	130	3
11417	1991	W	2000	NA	NA	131	1
80134	1994	W	2000	NA	NA	131	1
136986	1996	W	1570	NA	NA	131	1
201760	1998	W	1400	NA	NA	131	1
217859	1999	W	1700	NA	NA	131	1
243986	2000	W	2400	NA	NA	131	1
111804	1995	M	1540	30.9	8	131	1
116761	1995	W	2000	30.8	8.7	131	1
135829	1996	W	1650	NA	9	131	1
111064	1995	W	2250	32.2	9	131	1
28508	1992	W	2100	31	9.5	131	1
64125	1993	M	1400	31	9.5	131	1
256371	2000	W	2500	NA	10	131	1
329933	2003	W	1400	NA	10.2	131	1
227335	1999	W	1950	30	10.2	131	1
131763	1996	W	1760	31.3	10.2	131	1
135569	1996	W	2500	29.3	10.4	131	1
106821	1995	W	2500	31.2	10.5	131	1
256733	2000	W	2000	NA	10.9	131	1
113328	1995	W	1520	NA	11	131	1
226354	1999	W	1450	NA	11	131	1
196894	1998	W	2200	30.6	11	131	1
65573	1993	W	1700	31.5	11	131	1
31626	1992	W	700	31.5	11.5	131	1
249882	2000	W	2500	30.5	11.6	131	1
106877	1995	W	1600	31.2	11.6	131	1
118225	1995	W	2400	30.4	11.7	131	1
60999	1993	M	2500	31.5	11.7	131	1
10916	1991	W	1000	33.7	11.7	131	1
166524	1997	W	2400	30.1	11.9	131	1
113812	1995	W	2650	NA	12	131	1
143102	1996	W	2600	NA	12	131	1
191225	1998	W	1950	NA	12	131	1
230190	1999	W	1380	NA	12	131	1
248756	2000	M	1500	NA	12	131	1
248627	2000	M	1900	NA	12	131	1
296415	2002	W	1400	NA	12	131	1
8304	1991	W	1420	30	12	131	1
89855	1994	W	1950	31	12	131	1
36504	1992	M	1900	31	12	131	1
58211	1993	W	1150	31.5	12	131	1
30563	1992	W	2300	31.5	12	131	1
93240	1994	M	2180	32	12	131	1
173682	1997	W	2400	32	12	131	1
65406	1993	M	2450	32	12	131	1
55013	1993	M	1200	32.5	12	131	1
133399	1996	M	2600	32	12.1	131	1
139876	1996	W	2100	31.7	12.3	131	1
80569	1994	W	2200	30.4	12.4	131	1
140518	1996	M	2750	31.2	12.4	131	1
241131	2000	W	2500	31.8	12.4	131	1
227204	1999	M	1900	NA	12.5	131	1
172269	1997	W	1500	31.9	12.5	131	1
38357	1992	M	1900	32.5	12.5	131	1
244092	2000	W	2100	29.8	12.6	131	1
160961	1997	W	1000	31	12.6	131	1
144107	1996	W	1950	NA	12.8	131	1
55026	1993	M	1400	32.3	12.8	131	1
134238	1996	W	1550	33	12.8	131	1
34123	1992	M	1400	NA	13	131	1
31815	1992	W	1570	NA	13	131	1
40948	1992	W	1430	NA	13	131	1
57000	1993	W	900	NA	13	131	1
86977	1994	W	1200	NA	13	131	1
79795	1994	W	1100	NA	13	131	1
108731	1995	W	1925	NA	13	131	1
174241	1997	W	1500	NA	13	131	1
190281	1998	W	1520	NA	13	131	1
250495	2000	M	1500	NA	13	131	1
241795	2000	W	1460	NA	13	131	1
247476	2000	W	1800	NA	13	131	1
255416	2000	W	1900	NA	13	131	1
276612	2001	W	900	NA	13	131	1
272918	2001	W	1600	NA	13	131	1
274894	2001	W	1700	NA	13	131	1
302023	2002	W	2100	NA	13	131	1
292172	2002	W	2002	NA	13	131	1
328291	2003	W	1400	NA	13	131	1
36264	1992	W	1800	29	13	131	1
169067	1997	W	1940	31.8	13	131	1
108935	1995	W	2300	32.2	13	131	1
117343	1995	W	900	32.5	13	131	1
56264	1993	M	1400	33	13	131	1
86993	1994	M	1600	34	13	131	1
585831	2013	M	1300	NA	13	131	1
325465	2003	W	1950	30.8	13.1	131	1
303864	2002	W	1540	NA	13.2	131	1
228221	1999	W	2710	31.7	13.2	131	1
112169	1995	W	2000	32.3	13.2	131	1
228988	1999	W	2050	NA	13.4	131	1
322093	2003	M	2800	31.6	13.4	131	1
55328	1993	W	950	NA	13.5	131	1
83607	1994	W	1370	NA	13.5	131	1
113824	1995	M	1400	NA	13.5	131	1
113200	1995	W	2200	NA	13.5	131	1
111859	1995	W	950	NA	13.5	131	1
131713	1996	W	1350	NA	13.5	131	1
218859	1999	M	650	NA	13.5	131	1
140872	1996	W	1900	31.2	13.5	131	1
29266	1992	M	2000	33	13.5	131	1
175054	1997	W	1610	31.2	13.6	131	1
277939	2001	M	1300	NA	13.8	131	1
84670	1994	W	2200	31.8	13.8	131	1
331665	2003	W	2400	30.9	13.9	131	1
58745	1993	M	1550	NA	14	131	1
66130	1993	M	1400	NA	14	131	1
61544	1993	W	1150	NA	14	131	1
105089	1995	W	1550	NA	14	131	1
112425	1995	W	1410	NA	14	131	1
106213	1995	W	1670	NA	14	131	1
113174	1995	W	1500	NA	14	131	1
108670	1995	W	1790	NA	14	131	1
135365	1996	W	1300	NA	14	131	1
165242	1997	M	2050	NA	14	131	1
162890	1997	W	2250	NA	14	131	1
162391	1997	W	1300	NA	14	131	1
197299	1998	W	1850	NA	14	131	1
230224	1999	M	1600	NA	14	131	1
224323	1999	M	1200	NA	14	131	1
229113	1999	W	2600	NA	14	131	1
217143	1999	W	1800	NA	14	131	1
248566	2000	M	1300	NA	14	131	1
272949	2001	W	900	NA	14	131	1
267891	2001	W	2600	NA	14	131	1
277832	2001	W	1300	NA	14	131	1
326778	2003	W	1800	NA	14	131	1
88401	1994	M	1850	30.3	14	131	1
170053	1997	W	1400	31	14	131	1
437647	2007	M	1400	NA	14	131	1
326856	2003	W	1650	NA	14.1	131	1
4648	1991	W	1580	NA	14.2	131	1
111962	1995	W	2100	NA	14.2	131	1
170912	1997	W	2400	29.7	14.2	131	1
80570	1994	W	1200	33.8	14.2	131	1
26600	1992	M	950	NA	14.3	131	1
83114	1994	M	1400	NA	14.3	131	1
243545	2000	W	1700	NA	14.3	131	1
253790	2000	W	2450	32	14.3	131	1
11790	1991	W	2000	NA	14.5	131	1
3970	1991	W	750	NA	14.5	131	1
55311	1993	W	1550	NA	14.5	131	1
164271	1997	M	1430	NA	14.5	131	1
201577	1998	M	1500	NA	14.5	131	1
196064	1998	W	1900	NA	14.5	131	1
219994	1999	M	1400	NA	14.5	131	1
254298	2000	W	2250	NA	14.5	131	1
280918	2001	M	1200	NA	14.5	131	1
281094	2001	W	1900	NA	14.5	131	1
299225	2002	M	2200	NA	14.5	131	1
324804	2003	W	2050	NA	14.5	131	1
105003	1995	W	2320	NA	14.6	131	1
114465	1995	W	1000	NA	14.8	131	1
7711	1991	M	2000	33	14.8	131	1
292259	2002	W	1700	NA	14.9	131	1
3591	1991	M	2400	NA	15	131	1
32984	1992	M	1580	NA	15	131	1
40110	1992	M	2100	NA	15	131	1
57866	1993	M	2400	NA	15	131	1
80295	1994	M	1400	NA	15	131	1
91316	1994	W	2300	NA	15	131	1
110276	1995	W	750	NA	15	131	1
113037	1995	W	1750	NA	15	131	1
112644	1995	W	2500	NA	15	131	1
111212	1995	W	2500	NA	15	131	1
143902	1996	W	2550	NA	15	131	1
137385	1996	W	1800	NA	15	131	1
159368	1997	W	2200	NA	15	131	1
159650	1997	W	1550	NA	15	131	1
196934	1998	W	1550	NA	15	131	1
199100	1998	W	1500	NA	15	131	1
189383	1998	W	2000	NA	15	131	1
229250	1999	M	900	NA	15	131	1
223704	1999	M	850	NA	15	131	1
245660	2000	M	1200	NA	15	131	1
246981	2000	M	1400	NA	15	131	1
249933	2000	W	2000	NA	15	131	1
245914	2000	W	2300	NA	15	131	1
247360	2000	W	920	NA	15	131	1
252315	2000	W	1520	NA	15	131	1
244945	2000	W	1950	NA	15	131	1
251051	2000	W	1990	NA	15	131	1
267578	2001	W	1520	NA	15	131	1
293252	2002	M	2000	NA	15	131	1
294181	2002	M	2360	NA	15	131	1
300759	2002	W	2700	NA	15	131	1
331348	2003	M	1300	NA	15	131	1
317433	2003	M	1450	NA	15	131	1
349332	2004	M	1770	NA	15	131	1
411460	2006	M	1500	NA	15	131	1
401285	2006	M	1700	NA	15	131	1
114860	1995	W	1750	32.5	15	131	1
58172	1993	W	1500	33	15	131	1
305455	2002	W	2450	NA	15.2	131	1
41269	1992	W	1700	NA	15.5	131	1
83725	1994	W	1780	NA	15.5	131	1
226205	1999	W	2200	NA	15.5	131	1
219270	1999	W	2800	NA	15.5	131	1
408499	2006	M	1850	NA	15.5	131	1
56005	1993	M	1700	32.5	15.5	131	1
507469	2010	M	2170	NA	15.5	131	1
6036	1991	M	1300	NA	16	131	1
6450	1991	M	850	NA	16	131	1
7826	1991	W	1500	NA	16	131	1
39287	1992	W	1300	NA	16	131	1
63941	1993	W	1650	NA	16	131	1
51870	1993	W	1550	NA	16	131	1
84280	1994	M	1520	NA	16	131	1
104515	1995	W	2100	NA	16	131	1
139477	1996	M	1350	NA	16	131	1
141603	1996	W	2500	NA	16	131	1
136119	1996	W	1550	NA	16	131	1
159098	1997	M	800	NA	16	131	1
162520	1997	W	2200	NA	16	131	1
201215	1998	W	2600	NA	16	131	1
226859	1999	W	2300	NA	16	131	1
251599	2000	M	1570	NA	16	131	1
267565	2001	M	1550	NA	16	131	1
272071	2001	W	1850	NA	16	131	1
278938	2001	W	2250	NA	16	131	1
294427	2002	W	2450	NA	16	131	1
301010	2002	W	1770	NA	16	131	1
321577	2003	W	2500	NA	16	131	1
373475	2005	M	1400	NA	16	131	1
402222	2006	M	1500	NA	16	131	1
432658	2007	M	1140	NA	16	131	1
509616	2010	M	2550	NA	16	131	1
10530	1991	M	2300	NA	16.2	131	1
59735	1993	M	900	NA	16.5	131	1
165577	1997	W	2000	NA	16.5	131	1
273492	2001	W	1750	NA	16.9	131	1
733	1991	M	2200	NA	17	131	1
7185	1991	W	2700	NA	17	131	1
3942	1991	W	1900	NA	17	131	1
55235	1993	W	1750	NA	17	131	1
88095	1994	W	2200	NA	17	131	1
86822	1994	W	2150	NA	17	131	1
88408	1994	W	2500	NA	17	131	1
144763	1996	M	1700	NA	17	131	1
143229	1996	W	1400	NA	17	131	1
136752	1996	W	1500	NA	17	131	1
160095	1997	M	1400	NA	17	131	1
173934	1997	W	1800	NA	17	131	1
228810	1999	M	1600	NA	17	131	1
224205	1999	M	1300	NA	17	131	1
226460	1999	W	2200	NA	17	131	1
251947	2000	M	1520	NA	17	131	1
256936	2000	W	1580	NA	17	131	1
273140	2001	W	2600	NA	17	131	1
292809	2002	W	1850	NA	17	131	1
354651	2004	M	1500	NA	17	131	1
562277	2012	M	1250	NA	17	131	1
6294	1991	W	1500	NA	18	131	1
36872	1992	W	2200	NA	18	131	1
58756	1993	M	1550	NA	18	131	1
297417	2002	M	1575	NA	18	131	1
8656	1991	W	2750	NA	18.5	131	1
227042	1999	W	2100	NA	19	131	1
5677	1991	M	2100	NA	19.5	131	1
279879	2001	W	750	NA	23	131	1
591249	2013	M	1550	NA	NA	131	1
227372	1999	W	1800	NA	18	131	2
81727	1994	W	1500	NA	20	131	2
134315	1996	M	1550	NA	26	131	5
1685	1991	W	2000	NA	24	131	7
8689	1991	M	1750	NA	NA	132	1
13263	1991	M	1300	NA	NA	132	1
4145	1991	M	900	NA	NA	132	1
857	1991	W	1300	NA	NA	132	1
54355	1993	W	2600	NA	NA	132	1
116892	1995	W	1800	NA	NA	132	1
135751	1996	W	1100	NA	NA	132	1
145961	1996	W	2200	NA	NA	132	1
248631	2000	W	1500	NA	NA	132	1
246903	2000	W	1380	NA	NA	132	1
275008	2001	W	2000	NA	NA	132	1
301140	2002	M	1260	NA	NA	132	1
303042	2002	W	900	NA	NA	132	1
347747	2004	M	1900	NA	NA	132	1
138437	1996	M	1650	28.2	7	132	1
88185	1994	W	2500	30.5	8.4	132	1
176190	1997	M	2800	29.9	8.5	132	1
160861	1997	W	2800	30	8.5	132	1
92652	1994	M	1000	32.9	8.7	132	1
166233	1997	M	2300	30.6	9	132	1
112437	1995	W	2200	29.5	9.5	132	1
293467	2002	W	2960	28	9.9	132	1
112634	1995	W	1900	28.6	10	132	1
54827	1993	W	2300	29.5	10	132	1
144180	1996	W	2600	30	10	132	1
91425	1994	W	2100	30.5	10	132	1
115721	1995	M	2500	31	10	132	1
135694	1996	M	1450	32.9	10	132	1
26855	1992	W	1980	29.5	10.3	132	1
93315	1994	W	1800	32.2	10.3	132	1
132927	1996	M	1980	31.2	10.4	132	1
8321	1991	W	1800	30.3	10.5	132	1
138717	1996	W	1900	30.5	10.5	132	1
246748	2000	W	2890	29	10.6	132	1
29624	1992	W	1900	30	10.8	132	1
112221	1995	W	1660	30.5	10.8	132	1
63614	1993	M	1000	NA	11	132	1
80280	1994	M	1400	NA	11	132	1
80333	1994	W	1500	NA	11	132	1
294011	2002	W	1500	NA	11	132	1
119162	1995	W	2550	29.5	11	132	1
12161	1991	M	2400	29.5	11	132	1
90843	1994	M	2550	30.5	11	132	1
130978	1996	M	1500	33.2	11	132	1
299603	2002	M	1900	30	11.2	132	1
255672	2000	W	2500	31	11.3	132	1
163892	1997	M	2350	29.2	11.5	132	1
30880	1992	M	1700	30.2	11.5	132	1
116957	1995	W	2800	31.8	11.5	132	1
60200	1993	W	1200	32.5	11.5	132	1
110988	1995	M	1400	32.1	11.6	132	1
280749	2001	W	1300	31.5	11.8	132	1
4931	1991	W	2000	NA	12	132	1
64149	1993	M	1700	NA	12	132	1
61920	1993	W	1500	NA	12	132	1
55628	1993	W	2200	NA	12	132	1
85304	1994	W	1850	NA	12	132	1
117243	1995	W	2000	NA	12	132	1
144547	1996	W	1300	NA	12	132	1
135260	1996	W	1300	NA	12	132	1
193588	1998	W	1500	NA	12	132	1
188138	1998	W	1550	NA	12	132	1
247899	2000	W	1550	NA	12	132	1
252596	2000	W	2000	NA	12	132	1
275100	2001	W	1400	NA	12	132	1
303824	2002	W	800	NA	12	132	1
116170	1995	M	1400	31.5	12	132	1
111576	1995	M	1650	31.5	12	132	1
35833	1992	W	2400	31.5	12	132	1
80554	1994	M	2450	32	12	132	1
85288	1994	M	2300	32.5	12	132	1
135613	1996	W	2000	32.7	12.1	132	1
28986	1992	W	950	31.4	12.2	132	1
58439	1993	W	1271	NA	12.5	132	1
146286	1996	W	1000	NA	12.5	132	1
251915	2000	M	1120	NA	12.5	132	1
145222	1996	W	1150	30.5	12.5	132	1
133089	1996	W	2500	32.5	12.6	132	1
81172	1994	W	2200	31.8	12.7	132	1
345139	2004	W	2240	32.9	12.7	132	1
79078	1994	M	1940	30.4	12.8	132	1
164843	1997	M	1900	31	12.8	132	1
188993	1998	M	1650	31	12.8	132	1
140365	1996	M	2400	32	12.8	132	1
56130	1993	W	1400	32	12.8	132	1
321142	2003	M	1530	NA	12.9	132	1
137298	1996	W	2500	30.5	12.9	132	1
54627	1993	W	1100	NA	13	132	1
88102	1994	M	1500	NA	13	132	1
80465	1994	W	800	NA	13	132	1
116697	1995	W	1500	NA	13	132	1
138488	1996	W	1700	NA	13	132	1
159343	1997	W	2600	NA	13	132	1
171554	1997	W	800	NA	13	132	1
170331	1997	W	1750	NA	13	132	1
162349	1997	W	1750	NA	13	132	1
222214	1999	M	1200	NA	13	132	1
221416	1999	M	1800	NA	13	132	1
223065	1999	W	1500	NA	13	132	1
230262	1999	W	1500	NA	13	132	1
245819	2000	W	1000	NA	13	132	1
280888	2001	W	1500	NA	13	132	1
271166	2001	W	1250	NA	13	132	1
298695	2002	M	2200	NA	13	132	1
298439	2002	W	1520	NA	13	132	1
54193	1993	M	2600	31	13	132	1
272390	2001	M	1550	31.6	13	132	1
78779	1994	M	2400	32	13	132	1
28247	1992	W	1350	32	13	132	1
66461	1993	M	1540	32	13	132	1
114016	1995	W	2500	32.1	13	132	1
111943	1995	W	1850	32.5	13	132	1
166465	1997	W	1150	32.5	13	132	1
8534	1991	M	2600	32.5	13	132	1
28945	1992	W	900	33	13	132	1
15375	1991	W	1850	NA	13.1	132	1
164839	1997	M	1720	31	13.2	132	1
253106	2000	W	1900	32.7	13.2	132	1
108662	1995	M	1700	32.8	13.2	132	1
222397	1999	M	2000	32.8	13.2	132	1
92259	1994	M	1650	32.4	13.3	132	1
402682	2006	M	2650	32.5	13.3	132	1
406127	2006	M	2400	32.5	13.3	132	1
5241	1991	W	1960	NA	13.5	132	1
36861	1992	W	1700	NA	13.5	132	1
107141	1995	M	1450	NA	13.5	132	1
226501	1999	W	2250	NA	13.5	132	1
247357	2000	W	1000	NA	13.5	132	1
292163	2002	W	800	NA	13.5	132	1
326851	2003	M	1700	NA	13.5	132	1
320628	2003	W	2060	NA	13.5	132	1
168077	1997	M	2755	30.5	13.5	132	1
299340	2002	M	1950	32	13.5	132	1
54359	1993	M	1890	32	13.5	132	1
109904	1995	W	2000	32.5	13.5	132	1
173252	1997	W	1900	32.5	13.5	132	1
110339	1995	W	1700	NA	13.6	132	1
137260	1996	M	800	32	13.6	132	1
85852	1994	W	2150	31.6	13.7	132	1
26408	1992	M	2000	NA	13.8	132	1
30923	1992	W	1450	NA	13.8	132	1
347988	2004	M	1950	30.7	13.8	132	1
174069	1997	W	2200	31.2	13.8	132	1
137569	1996	M	1450	31.4	13.8	132	1
113931	1995	M	2500	32	13.8	132	1
255722	2000	M	2350	32	13.8	132	1
52196	1993	W	1500	32.5	13.8	132	1
10380	1991	M	2000	NA	13.9	132	1
118187	1995	W	1900	31.5	13.9	132	1
345409	2004	M	2250	32.1	13.9	132	1
87921	1994	W	2050	32.9	13.9	132	1
86853	1994	M	1440	33.1	13.9	132	1
134275	1996	W	1700	33.2	13.9	132	1
26977	1992	W	2200	NA	14	132	1
34443	1992	W	1500	NA	14	132	1
38873	1992	W	2300	NA	14	132	1
58461	1993	M	1200	NA	14	132	1
51660	1993	M	2000	NA	14	132	1
60711	1993	W	950	NA	14	132	1
59504	1993	W	1600	NA	14	132	1
53808	1993	W	1550	NA	14	132	1
58721	1993	W	1400	NA	14	132	1
83708	1994	M	1500	NA	14	132	1
81818	1994	M	1369	NA	14	132	1
91084	1994	W	1700	NA	14	132	1
84364	1994	W	900	NA	14	132	1
80332	1994	W	1550	NA	14	132	1
90076	1994	W	800	NA	14	132	1
87963	1994	W	1750	NA	14	132	1
112105	1995	W	2263	NA	14	132	1
111991	1995	W	1500	NA	14	132	1
118565	1995	W	1800	NA	14	132	1
110625	1995	W	2100	NA	14	132	1
104510	1995	W	2100	NA	14	132	1
134338	1996	M	1550	NA	14	132	1
137573	1996	W	2800	NA	14	132	1
142946	1996	W	2550	NA	14	132	1
136714	1996	W	2000	NA	14	132	1
139766	1996	W	1400	NA	14	132	1
137785	1996	W	2200	NA	14	132	1
164807	1997	W	1500	NA	14	132	1
165063	1997	W	1400	NA	14	132	1
164199	1997	W	2400	NA	14	132	1
201087	1998	M	1100	NA	14	132	1
204101	1998	W	1800	NA	14	132	1
193395	1998	W	1500	NA	14	132	1
198655	1998	W	2200	NA	14	132	1
199021	1998	W	1450	NA	14	132	1
192579	1998	W	730	NA	14	132	1
224453	1999	M	1400	NA	14	132	1
217428	1999	M	1520	NA	14	132	1
245685	2000	W	1620	NA	14	132	1
248563	2000	W	1405	NA	14	132	1
275312	2001	M	1500	NA	14	132	1
273435	2001	W	1600	NA	14	132	1
270427	2001	W	1880	NA	14	132	1
270401	2001	W	1450	NA	14	132	1
301202	2002	W	1700	NA	14	132	1
291460	2002	W	2800	NA	14	132	1
304022	2002	W	1500	NA	14	132	1
305595	2002	W	2300	NA	14	132	1
328594	2003	M	1400	NA	14	132	1
321994	2003	M	1400	NA	14	132	1
328492	2003	M	1850	NA	14	132	1
319660	2003	W	1750	NA	14	132	1
321691	2003	W	1350	NA	14	132	1
320474	2003	W	2000	NA	14	132	1
318675	2003	W	850	NA	14	132	1
317998	2003	W	1800	NA	14	132	1
357088	2004	M	1580	NA	14	132	1
406140	2006	M	1020	NA	14	132	1
56657	1993	M	1750	31	14	132	1
216737	1999	W	1500	31.8	14	132	1
254954	2000	W	750	NA	14.2	132	1
301023	2002	W	2050	NA	14.2	132	1
457567	2008	M	2160	NA	14.2	132	1
132854	1996	M	1950	33.8	14.2	132	1
487302	2009	M	1625	NA	14.2	132	1
245037	2000	W	2300	30.5	14.3	132	1
138684	1996	W	2310	31.5	14.3	132	1
267289	2001	W	2350	32.6	14.3	132	1
138376	1996	M	1400	NA	14.4	132	1
431694	2007	M	1750	NA	14.4	132	1
117690	1995	W	2500	32	14.4	132	1
32816	1992	W	1400	NA	14.5	132	1
52124	1993	M	1350	NA	14.5	132	1
91622	1994	W	1200	NA	14.5	132	1
113611	1995	W	950	NA	14.5	132	1
137117	1996	W	2300	NA	14.5	132	1
175693	1997	W	1560	NA	14.5	132	1
171100	1997	W	1200	NA	14.5	132	1
191002	1998	W	1900	NA	14.5	132	1
200980	1998	W	1560	NA	14.5	132	1
348477	2004	W	1600	NA	14.5	132	1
108013	1995	W	2800	31.5	14.5	132	1
82732	1994	M	2340	32.4	14.5	132	1
174261	1997	M	1750	32.6	14.5	132	1
292086	2002	M	1900	NA	14.7	132	1
52482	1993	M	1422	32.8	14.7	132	1
164671	1997	M	2200	NA	14.8	132	1
133690	1996	W	2700	31.5	14.8	132	1
329110	2003	W	2200	30.9	14.9	132	1
302104	2002	W	2200	33.5	14.9	132	1
86	1991	M	1000	NA	15	132	1
7418	1991	M	1500	NA	15	132	1
9884	1991	W	1450	NA	15	132	1
34419	1992	W	1970	NA	15	132	1
34604	1992	W	900	NA	15	132	1
31901	1992	W	1400	NA	15	132	1
28531	1992	W	1500	NA	15	132	1
55727	1993	M	1450	NA	15	132	1
62000	1993	W	1400	NA	15	132	1
59907	1993	W	1200	NA	15	132	1
59714	1993	W	1500	NA	15	132	1
54565	1993	W	1700	NA	15	132	1
84933	1994	M	1350	NA	15	132	1
81361	1994	M	1500	NA	15	132	1
87082	1994	W	2000	NA	15	132	1
79655	1994	W	1600	NA	15	132	1
88593	1994	W	1900	NA	15	132	1
86915	1994	W	1780	NA	15	132	1
81791	1994	W	1550	NA	15	132	1
114220	1995	M	1250	NA	15	132	1
115156	1995	W	2300	NA	15	132	1
116648	1995	W	1800	NA	15	132	1
107342	1995	W	1600	NA	15	132	1
109391	1995	W	2200	NA	15	132	1
145452	1996	M	1400	NA	15	132	1
131582	1996	W	1500	NA	15	132	1
131406	1996	W	2200	NA	15	132	1
130983	1996	W	1900	NA	15	132	1
135964	1996	W	1450	NA	15	132	1
170313	1997	M	1400	NA	15	132	1
170526	1997	W	1650	NA	15	132	1
165734	1997	W	1000	NA	15	132	1
175423	1997	W	1675	NA	15	132	1
161981	1997	W	2200	NA	15	132	1
173711	1997	W	2600	NA	15	132	1
200074	1998	M	1450	NA	15	132	1
191948	1998	W	1580	NA	15	132	1
202280	1998	W	1500	NA	15	132	1
230110	1999	M	2000	NA	15	132	1
230383	1999	M	1000	NA	15	132	1
224381	1999	W	2570	NA	15	132	1
219152	1999	W	2200	NA	15	132	1
246857	2000	W	900	NA	15	132	1
256960	2000	W	930	NA	15	132	1
244767	2000	W	1800	NA	15	132	1
256534	2000	W	2300	NA	15	132	1
279675	2001	W	1400	NA	15	132	1
271474	2001	W	1200	NA	15	132	1
298276	2002	W	1000	NA	15	132	1
301621	2002	W	1500	NA	15	132	1
297709	2002	W	2600	NA	15	132	1
295844	2002	W	1200	NA	15	132	1
299638	2002	W	2400	NA	15	132	1
323956	2003	W	1980	NA	15	132	1
317580	2003	W	1950	NA	15	132	1
357392	2004	M	1890	NA	15	132	1
353642	2004	M	1500	NA	15	132	1
434903	2007	M	1550	NA	15	132	1
80526	1994	W	2200	31.2	15	132	1
243764	2000	W	2300	32	15	132	1
486370	2009	M	2400	NA	15	132	1
562839	2012	M	2700	NA	15	132	1
34026	1992	W	1900	NA	15.2	132	1
142750	1996	W	2400	32	15.2	132	1
81923	1994	M	2000	NA	15.3	132	1
35088	1992	W	800	NA	15.4	132	1
372736	2005	M	1540	NA	15.4	132	1
119145	1995	W	2280	NA	15.5	132	1
166994	1997	W	2200	NA	15.5	132	1
165860	1997	W	1530	NA	15.5	132	1
196612	1998	M	1700	NA	15.5	132	1
188822	1998	W	1950	NA	15.5	132	1
193138	1998	W	2000	NA	15.5	132	1
218147	1999	W	2000	NA	15.5	132	1
256172	2000	W	1750	NA	15.5	132	1
246329	2000	W	2040	NA	15.5	132	1
292805	2002	W	1800	NA	15.5	132	1
295598	2002	W	1200	NA	15.5	132	1
320445	2003	M	1850	NA	15.5	132	1
323178	2003	W	2100	NA	15.5	132	1
345847	2004	M	1380	NA	15.5	132	1
410199	2006	M	1900	NA	15.5	132	1
88719	1994	W	1800	32.5	15.5	132	1
109315	1995	W	2000	33.1	15.5	132	1
172588	1997	M	1620	NA	15.8	132	1
11440	1991	M	1480	NA	16	132	1
11814	1991	M	1800	NA	16	132	1
27114	1992	W	1050	NA	16	132	1
37334	1992	W	2000	NA	16	132	1
52729	1993	M	1500	NA	16	132	1
62405	1993	M	1750	NA	16	132	1
54609	1993	M	1790	NA	16	132	1
59720	1993	W	950	NA	16	132	1
55805	1993	W	2900	NA	16	132	1
86951	1994	M	1420	NA	16	132	1
83907	1994	M	1450	NA	16	132	1
89545	1994	W	780	NA	16	132	1
90696	1994	W	2000	NA	16	132	1
80634	1994	W	1200	NA	16	132	1
115294	1995	M	1550	NA	16	132	1
118571	1995	M	700	NA	16	132	1
119267	1995	W	2200	NA	16	132	1
110104	1995	W	1800	NA	16	132	1
141259	1996	W	1300	NA	16	132	1
175669	1997	M	1400	NA	16	132	1
166743	1997	M	1400	NA	16	132	1
165620	1997	W	700	NA	16	132	1
166866	1997	W	1900	NA	16	132	1
167087	1997	W	1400	NA	16	132	1
165627	1997	W	1400	NA	16	132	1
204339	1998	M	1500	NA	16	132	1
200710	1998	M	1000	NA	16	132	1
190876	1998	W	2300	NA	16	132	1
192013	1998	W	2300	NA	16	132	1
218515	1999	M	1550	NA	16	132	1
224212	1999	M	1350	NA	16	132	1
229585	1999	W	2200	NA	16	132	1
229315	1999	W	2580	NA	16	132	1
224072	1999	W	1500	NA	16	132	1
216585	1999	W	1700	NA	16	132	1
242169	2000	M	1680	NA	16	132	1
242332	2000	W	2450	NA	16	132	1
254153	2000	W	1000	NA	16	132	1
273990	2001	W	2200	NA	16	132	1
279738	2001	W	1700	NA	16	132	1
272015	2001	W	2600	NA	16	132	1
299407	2002	W	2600	NA	16	132	1
299631	2002	W	1800	NA	16	132	1
329671	2003	M	1450	NA	16	132	1
323080	2003	M	1530	NA	16	132	1
326040	2003	W	1000	NA	16	132	1
318528	2003	W	1700	NA	16	132	1
331204	2003	W	1800	NA	16	132	1
325855	2003	W	1700	NA	16	132	1
80938	1994	W	750	31.8	16	132	1
58831	1993	W	2750	33	16	132	1
223564	1999	W	2000	33.3	16	132	1
161125	1997	W	2050	33.5	16	132	1
435985	2007	M	1550	NA	16	132	1
485980	2009	M	2700	NA	16	132	1
513340	2010	M	2000	NA	16	132	1
532170	2011	M	2100	NA	16	132	1
132342	1996	M	2700	32.3	16.1	132	1
275612	2001	W	1650	NA	16.2	132	1
381191	2005	M	1600	NA	16.2	132	1
82239	1994	W	2200	32	16.2	132	1
268070	2001	M	2400	32.6	16.4	132	1
31018	1992	W	2000	NA	16.5	132	1
58804	1993	M	2200	NA	16.5	132	1
57573	1993	W	2780	NA	16.5	132	1
227048	1999	W	2600	NA	16.5	132	1
221315	1999	W	900	NA	16.5	132	1
273013	2001	W	2000	NA	16.5	132	1
269614	2001	M	1800	NA	16.8	132	1
6642	1991	M	1500	NA	17	132	1
66445	1993	M	950	NA	17	132	1
60462	1993	W	1300	NA	17	132	1
84500	1994	M	1400	NA	17	132	1
83665	1994	W	1800	NA	17	132	1
80965	1994	W	2000	NA	17	132	1
168784	1997	M	1400	NA	17	132	1
172715	1997	W	1800	NA	17	132	1
162702	1997	W	1800	NA	17	132	1
162363	1997	W	2165	NA	17	132	1
189626	1998	M	1580	NA	17	132	1
191924	1998	W	1350	NA	17	132	1
201540	1998	W	1400	NA	17	132	1
221545	1999	W	1600	NA	17	132	1
241750	2000	M	1480	NA	17	132	1
280098	2001	M	2200	NA	17	132	1
279121	2001	W	2800	NA	17	132	1
268688	2001	W	2450	NA	17	132	1
277486	2001	W	2400	NA	17	132	1
298373	2002	W	2600	NA	17	132	1
322130	2003	M	2500	NA	17	132	1
329064	2003	W	1200	NA	17	132	1
326976	2003	W	2100	NA	17	132	1
327804	2003	W	2500	NA	17	132	1
83021	1994	M	1700	34.1	17	132	1
507701	2010	M	2250	NA	17	132	1
591543	2013	M	1350	NA	17	132	1
85571	1994	W	1550	33.2	17.2	132	1
26356	1992	M	2520	NA	17.5	132	1
63880	1993	M	2600	NA	17.5	132	1
198956	1998	W	1650	NA	17.5	132	1
303282	2002	W	2100	NA	17.5	132	1
402016	2006	W	2550	34.2	17.5	132	1
535264	2011	M	1190	NA	17.5	132	1
7476	1991	M	1400	NA	18	132	1
31639	1992	M	1500	NA	18	132	1
61988	1993	W	1800	NA	18	132	1
83636	1994	M	1790	NA	18	132	1
84037	1994	M	1550	NA	18	132	1
115835	1995	M	2220	NA	18	132	1
175648	1997	W	1200	NA	18	132	1
204313	1998	M	1450	NA	18	132	1
219477	1999	W	900	NA	18	132	1
301309	2002	M	1750	NA	18	132	1
331884	2003	W	2600	NA	18	132	1
411812	2006	M	850	NA	18	132	1
137302	1996	W	2600	32.5	18.1	132	1
7514	1991	M	1430	NA	18.5	132	1
27742	1992	W	1900	NA	18.5	132	1
65068	1993	W	2500	30	18.5	132	1
59436	1993	M	1450	NA	19	132	1
59016	1993	W	1850	NA	19	132	1
163367	1997	M	1400	NA	19	132	1
175882	1997	W	2700	NA	19	132	1
410436	2006	M	1450	NA	19	132	1
591293	2013	M	1280	NA	19	132	1
329677	2003	W	1960	NA	20	132	1
167307	1997	M	1680	NA	21	132	1
292467	2002	W	1400	NA	NA	132	2
112014	1995	W	2400	31.5	13	132	2
109272	1995	M	2300	32.3	14.4	132	2
326858	2003	M	1250	35	15.5	132	2
920	1991	W	2100	NA	16.5	132	2
302021	2002	W	2200	NA	24	132	10
87034	1994	W	1700	NA	NA	133	1
111996	1995	W	1870	NA	NA	133	1
167320	1997	M	1750	NA	NA	133	1
197709	1998	M	1480	NA	NA	133	1
204199	1998	W	1500	NA	NA	133	1
191930	1998	W	2300	NA	NA	133	1
229921	1999	W	950	NA	NA	133	1
291735	2002	W	2000	NA	NA	133	1
355106	2004	W	1400	NA	NA	133	1
384704	2005	M	1400	NA	NA	133	1
328696	2003	M	1820	31.2	8.5	133	1
115668	1995	W	1800	31.3	9.4	133	1
296887	2002	M	1950	29.4	9.6	133	1
171187	1997	W	2500	NA	10	133	1
294145	2002	W	1400	29.5	10	133	1
277861	2001	M	900	NA	10.5	133	1
159567	1997	M	2650	30	10.8	133	1
131977	1996	W	2000	30	10.9	133	1
166244	1997	W	1100	NA	11	133	1
304183	2002	M	1580	NA	11	133	1
84041	1994	W	2500	30	11	133	1
115606	1995	W	1900	30.2	11	133	1
92705	1994	W	2300	32.5	11.2	133	1
216793	1999	M	2200	31.3	11.3	133	1
64968	1993	W	1550	NA	11.5	133	1
86722	1994	W	1450	NA	11.5	133	1
300455	2002	W	1800	NA	11.5	133	1
247783	2000	W	1800	30	11.5	133	1
87349	1994	W	1650	32	11.5	133	1
133630	1996	W	2450	30.6	11.6	133	1
220416	1999	M	1515	33	11.6	133	1
322279	2003	M	1900	30.6	11.7	133	1
280726	2001	W	1850	NA	11.9	133	1
13878	1991	W	1400	NA	12	133	1
86617	1994	W	1000	NA	12	133	1
117801	1995	W	1680	NA	12	133	1
112213	1995	W	1750	NA	12	133	1
137512	1996	W	1450	NA	12	133	1
132033	1996	W	2000	NA	12	133	1
138770	1996	W	1200	NA	12	133	1
163355	1997	W	1300	NA	12	133	1
204465	1998	W	980	NA	12	133	1
226286	1999	W	1350	NA	12	133	1
223093	1999	W	1650	NA	12	133	1
248396	2000	M	1300	NA	12	133	1
253915	2000	M	1775	NA	12	133	1
244710	2000	W	1200	NA	12	133	1
278207	2001	W	1800	NA	12	133	1
272348	2001	W	2435	NA	12	133	1
278971	2001	W	1300	NA	12	133	1
277919	2001	W	1750	NA	12	133	1
273229	2001	W	1630	NA	12	133	1
275896	2001	W	2000	NA	12	133	1
326290	2003	M	1500	NA	12	133	1
321291	2003	W	1350	NA	12	133	1
132837	1996	W	2500	31	12	133	1
81105	1994	W	1800	31.1	12	133	1
90755	1994	M	2700	31.5	12	133	1
81869	1994	W	1150	31.8	12	133	1
86520	1994	W	1950	32	12	133	1
33421	1992	M	1305	33	12	133	1
563000	2012	M	1300	NA	12	133	1
138409	1996	W	2100	31	12.1	133	1
107291	1995	W	2020	31.5	12.1	133	1
349656	2004	W	2450	30.4	12.2	133	1
250563	2000	W	1700	32.1	12.4	133	1
87861	1994	W	1580	NA	12.5	133	1
85604	1994	W	1150	NA	12.5	133	1
138801	1996	W	1650	NA	12.5	133	1
321002	2003	W	1350	NA	12.5	133	1
194836	1998	W	2200	31	12.6	133	1
108988	1995	M	900	33.3	12.6	133	1
82903	1994	M	1420	31.8	12.7	133	1
247598	2000	W	1400	32	12.7	133	1
84331	1994	W	660	NA	13	133	1
114929	1995	M	600	NA	13	133	1
114953	1995	W	1580	NA	13	133	1
118732	1995	W	900	NA	13	133	1
146912	1996	W	1550	NA	13	133	1
145830	1996	W	800	NA	13	133	1
146311	1996	W	1000	NA	13	133	1
191113	1998	W	2500	NA	13	133	1
200524	1998	W	2140	NA	13	133	1
196946	1998	W	2180	NA	13	133	1
202243	1998	W	1100	NA	13	133	1
241610	2000	M	1550	NA	13	133	1
256756	2000	M	1300	NA	13	133	1
280073	2001	W	1750	NA	13	133	1
276571	2001	W	2300	NA	13	133	1
305474	2002	W	1480	NA	13	133	1
299355	2002	W	1950	NA	13	133	1
301013	2002	W	1500	NA	13	133	1
301841	2002	W	2100	NA	13	133	1
292445	2002	W	1240	NA	13	133	1
7226	1991	W	1800	NA	13	133	1
328857	2003	W	2200	NA	13	133	1
91829	1994	W	2100	31.1	13	133	1
34088	1992	W	2300	32.4	13	133	1
111016	1995	M	2400	32.5	13	133	1
168193	1997	W	2850	33	13	133	1
79774	1994	W	1900	30.8	13.1	133	1
59069	1993	W	1380	31.4	13.2	133	1
108050	1995	W	2450	31.5	13.2	133	1
54333	1993	M	1600	32	13.2	133	1
57211	1993	M	2000	33.5	13.2	133	1
82657	1994	M	2200	34.3	13.2	133	1
113430	1995	W	2000	29.9	13.3	133	1
56869	1993	W	1650	NA	13.4	133	1
326	1991	W	1050	NA	13.5	133	1
39833	1992	W	1025	NA	13.5	133	1
26952	1992	W	1800	NA	13.5	133	1
83911	1994	W	2600	NA	13.5	133	1
83988	1994	W	2550	NA	13.5	133	1
79639	1994	W	1600	NA	13.5	133	1
104547	1995	W	1500	NA	13.5	133	1
299665	2002	W	2300	NA	13.5	133	1
60445	1993	W	2200	32	13.5	133	1
60894	1993	W	1840	32	13.5	133	1
455802	2008	M	1300	NA	13.5	133	1
31268	1992	W	1800	33	13.6	133	1
111391	1995	W	1650	31.7	13.7	133	1
110248	1995	M	1600	32	13.7	133	1
115270	1995	M	1240	32.3	13.8	133	1
145592	1996	W	1650	34.4	13.8	133	1
11914	1991	M	1500	NA	14	133	1
7912	1991	W	2100	NA	14	133	1
6957	1991	W	1750	NA	14	133	1
7409	1991	W	1600	NA	14	133	1
31795	1992	M	1400	NA	14	133	1
36726	1992	M	2200	NA	14	133	1
27036	1992	W	1200	NA	14	133	1
55660	1993	W	1900	NA	14	133	1
88085	1994	W	1400	NA	14	133	1
110788	1995	M	2400	NA	14	133	1
111282	1995	M	2200	NA	14	133	1
114601	1995	M	800	NA	14	133	1
115000	1995	W	1350	NA	14	133	1
136212	1996	M	1800	NA	14	133	1
135810	1996	W	1400	NA	14	133	1
144254	1996	W	2200	NA	14	133	1
133998	1996	W	800	NA	14	133	1
139177	1996	W	2100	NA	14	133	1
146542	1996	W	1800	NA	14	133	1
160070	1997	M	1550	NA	14	133	1
160008	1997	M	1275	NA	14	133	1
165728	1997	M	1480	NA	14	133	1
163062	1997	W	1200	NA	14	133	1
167874	1997	W	1100	NA	14	133	1
160392	1997	W	1850	NA	14	133	1
197618	1998	M	1600	NA	14	133	1
200161	1998	W	1500	NA	14	133	1
197407	1998	W	1000	NA	14	133	1
188295	1998	W	2100	NA	14	133	1
204279	1998	W	1300	NA	14	133	1
227422	1999	M	1400	NA	14	133	1
227636	1999	W	1600	NA	14	133	1
222216	1999	W	1150	NA	14	133	1
217185	1999	W	1530	NA	14	133	1
229005	1999	W	1750	NA	14	133	1
224210	1999	W	1300	NA	14	133	1
216495	1999	W	1000	NA	14	133	1
217145	1999	W	1500	NA	14	133	1
227434	1999	W	1800	NA	14	133	1
248444	2000	M	1490	NA	14	133	1
254951	2000	W	1450	NA	14	133	1
248209	2000	W	1000	NA	14	133	1
249805	2000	W	2300	NA	14	133	1
255906	2000	W	1400	NA	14	133	1
279533	2001	W	1500	NA	14	133	1
278039	2001	W	2200	NA	14	133	1
273277	2001	W	1400	NA	14	133	1
268345	2001	W	2700	NA	14	133	1
273415	2001	W	1500	NA	14	133	1
303229	2002	M	1300	NA	14	133	1
303959	2002	M	500	NA	14	133	1
290798	2002	W	1580	NA	14	133	1
291760	2002	W	1760	NA	14	133	1
303912	2002	W	1580	NA	14	133	1
302020	2002	W	2000	NA	14	133	1
325901	2003	M	1900	NA	14	133	1
325478	2003	W	1950	NA	14	133	1
326283	2003	W	2000	NA	14	133	1
328464	2003	W	2200	NA	14	133	1
329951	2003	W	2500	NA	14	133	1
384057	2005	M	1300	NA	14	133	1
104760	1995	W	2500	31.7	14	133	1
113160	1995	W	3200	32.1	14	133	1
88535	1994	W	2100	34	14	133	1
462829	2008	W	1500	NA	14	133	1
54223	1993	W	1580	NA	14.2	133	1
159598	1997	M	1500	NA	14.2	133	1
109727	1995	W	2300	32.3	14.2	133	1
60436	1993	M	1450	33.5	14.2	133	1
278658	2001	M	900	NA	14.3	133	1
138263	1996	M	1600	NA	14.4	133	1
5408	1991	W	600	NA	14.5	133	1
52598	1993	M	900	NA	14.5	133	1
108844	1995	W	1700	NA	14.5	133	1
131508	1996	W	1950	NA	14.5	133	1
146123	1996	W	1560	NA	14.5	133	1
139187	1996	W	1810	NA	14.5	133	1
166696	1997	M	2000	NA	14.5	133	1
171482	1997	M	600	NA	14.5	133	1
163738	1997	W	1900	NA	14.5	133	1
200704	1998	W	2100	NA	14.5	133	1
226538	1999	M	2700	NA	14.5	133	1
228396	1999	W	2500	NA	14.5	133	1
220225	1999	W	800	NA	14.5	133	1
247525	2000	M	1550	NA	14.5	133	1
247609	2000	W	1800	NA	14.5	133	1
244489	2000	W	1800	NA	14.5	133	1
278839	2001	M	1550	NA	14.5	133	1
280880	2001	M	1350	NA	14.5	133	1
280658	2001	W	1550	NA	14.5	133	1
268927	2001	W	1500	NA	14.5	133	1
274117	2001	W	2180	NA	14.5	133	1
294030	2002	M	1530	NA	14.5	133	1
298523	2002	W	1850	NA	14.5	133	1
326560	2003	W	2087	NA	14.5	133	1
327320	2003	W	2500	NA	14.5	133	1
324811	2003	W	1950	NA	14.5	133	1
54155	1993	W	2100	31	14.5	133	1
132451	1996	M	2100	31.9	14.5	133	1
41263	1992	W	1840	32	14.5	133	1
118221	1995	W	2200	32.4	14.5	133	1
35288	1992	W	2320	33	14.5	133	1
563778	2012	M	1550	NA	14.5	133	1
347230	2004	W	2350	30.9	14.7	133	1
244530	2000	W	2700	32.6	14.7	133	1
29999	1992	W	2001	NA	14.8	133	1
331384	2003	M	1550	NA	14.9	133	1
350163	2004	W	2400	31.9	14.9	133	1
7718	1991	M	2200	NA	15	133	1
27108	1992	W	1500	NA	15	133	1
27993	1992	W	1910	NA	15	133	1
36836	1992	W	2200	NA	15	133	1
37695	1992	W	1050	NA	15	133	1
57951	1993	M	1500	NA	15	133	1
54392	1993	M	1400	NA	15	133	1
52899	1993	W	1580	NA	15	133	1
60749	1993	W	900	NA	15	133	1
63280	1993	W	2300	NA	15	133	1
82033	1994	M	1300	NA	15	133	1
80228	1994	W	1500	NA	15	133	1
80369	1994	W	2350	NA	15	133	1
84710	1994	W	1470	NA	15	133	1
84346	1994	W	1600	NA	15	133	1
84628	1994	W	1130	NA	15	133	1
116704	1995	M	1020	NA	15	133	1
115306	1995	M	1500	NA	15	133	1
107543	1995	M	1200	NA	15	133	1
115850	1995	W	1800	NA	15	133	1
146931	1996	M	1350	NA	15	133	1
132582	1996	W	1500	NA	15	133	1
134615	1996	W	1250	NA	15	133	1
175341	1997	M	1750	NA	15	133	1
173582	1997	W	2000	NA	15	133	1
164740	1997	W	600	NA	15	133	1
187825	1998	M	1000	NA	15	133	1
194625	1998	W	1580	NA	15	133	1
204395	1998	W	1300	NA	15	133	1
225549	1999	W	2000	NA	15	133	1
252032	2000	W	650	NA	15	133	1
249712	2000	W	2860	NA	15	133	1
256686	2000	W	2300	NA	15	133	1
254569	2000	W	1520	NA	15	133	1
248537	2000	W	1500	NA	15	133	1
244995	2000	W	1350	NA	15	133	1
256627	2000	W	2700	NA	15	133	1
280753	2001	W	1400	NA	15	133	1
273256	2001	W	1700	NA	15	133	1
275385	2001	W	1700	NA	15	133	1
280349	2001	W	1400	NA	15	133	1
267799	2001	W	1950	NA	15	133	1
273383	2001	W	1700	NA	15	133	1
280207	2001	W	1050	NA	15	133	1
297147	2002	M	1980	NA	15	133	1
299617	2002	W	1951	NA	15	133	1
304043	2002	W	1300	NA	15	133	1
304223	2002	W	1000	NA	15	133	1
293948	2002	W	1450	NA	15	133	1
298378	2002	W	1550	NA	15	133	1
329033	2003	M	1500	NA	15	133	1
329272	2003	W	2580	NA	15	133	1
324842	2003	W	1150	NA	15	133	1
349404	2004	M	1280	NA	15	133	1
383903	2005	M	1400	NA	15	133	1
302564	2002	W	2600	30.5	15	133	1
79235	1994	W	1600	32.2	15	133	1
12366	1991	W	2000	32.5	15	133	1
57247	1993	W	1910	33.5	15	133	1
320801	2003	W	1550	NA	15.2	133	1
319661	2003	W	2200	32	15.2	133	1
349317	2004	M	1300	NA	15.3	133	1
11991	1991	W	1950	NA	15.5	133	1
32500	1992	W	1600	NA	15.5	133	1
29765	1992	W	1800	NA	15.5	133	1
57354	1993	M	2350	NA	15.5	133	1
54352	1993	M	2400	NA	15.5	133	1
110051	1995	W	1700	NA	15.5	133	1
110383	1995	W	2200	NA	15.5	133	1
105767	1995	W	2400	NA	15.5	133	1
144238	1996	M	1750	NA	15.5	133	1
130792	1996	W	1800	NA	15.5	133	1
169471	1997	M	1400	NA	15.5	133	1
196159	1998	M	1450	NA	15.5	133	1
199014	1998	W	1800	NA	15.5	133	1
217746	1999	W	1815	NA	15.5	133	1
273078	2001	W	2100	NA	15.5	133	1
348740	2004	M	1300	NA	15.5	133	1
331472	2003	W	1970	NA	15.7	133	1
170924	1997	W	2300	NA	15.8	133	1
223436	1999	W	1860	NA	15.8	133	1
160636	1997	W	2200	32.1	15.8	133	1
112934	1995	M	1300	33.8	15.8	133	1
3387	1991	W	1980	NA	16	133	1
8413	1991	W	2550	NA	16	133	1
6650	1991	W	1400	NA	16	133	1
5158	1991	W	1260	NA	16	133	1
6819	1991	W	2500	NA	16	133	1
26299	1992	M	1450	NA	16	133	1
31813	1992	M	1500	NA	16	133	1
54398	1993	M	650	NA	16	133	1
55285	1993	W	1700	NA	16	133	1
[truncated: 83,307 more rows]

## Sheet: Red Deer 1991-2013
Hunting Code	Harvest Year	Animal Sex	Hunting Elevation m asl	Hint Foot Length HFL	Weight	Lower Jaw Length LJL	Animal Age
582795	2013	M	1800	51.2	54	1	1
578877	2013	W	1000	51.5	68	1	1
502968	2010	M	2800	50.5	74	1	2
502967	2010	M	2850	50.5	75	1	2
582815	2013	M	1800	50.4	78	1	2
582797	2013	M	1900	51	92.5	1	2
13248	1991	M	630	48	84	18	1
10510	1991	W	1500	41	30	19	0
3445	1991	W	1900	44.5	61	24	1
92722	1994	W	1700	47	57	25	1
136586	1996	M	1900	51.6	74	26	1
119736	1995	M	1520	48.5	58	27	1
196470	1998	M	1750	48	75	27	3
460054	2008	W	1000	51.7	63	28	2
9409	1991	M	1700	51	98	28	3
113949	1995	M	1900	52	80	29	2
198507	1998	M	2020	52.5	82	30	2
345672	2004	M	1200	50.5	NA	30	3
9318	1991	M	1600	51.5	102	30	6
277331	2001	M	1800	52.3	93	31	3
197751	1998	M	1860	54	109	31	3
278461	2001	M	1980	52	129	31	5
37888	1992	M	1800	NA	150	31	8
319755	2003	M	1350	54	89	42	2
270277	2001	M	1850	52.6	93	50	3
31848	1992	M	1700	53	106	51	2
318015	2003	M	1650	52.5	83	54	2
53295	1993	M	1350	52.5	78	58	2
195677	1998	M	1650	52.7	93	58	2
298431	2002	M	2000	53.2	96	61	3
462868	2008	M	954	51.5	98	70	3
82965	1994	M	2000	51.8	89	89	2
405571	2006	M	1520	53.5	87	92	2
91450	1994	W	2030	49.5	61	126	1
82036	1994	M	1350	51	78	128	2
108737	1995	M	2100	54.5	132	131	3
303506	2002	M	1000	53	138	132	5
249666	2000	W	1700	40.5	30	136	0
138970	1996	W	1000	NA	55	138	1
455567	2008	M	2100	NA	76	145	1
5937	1991	M	2100	NA	70	152	1
84727	1994	W	1700	48.5	58	152	2
104711	1995	W	1600	49	69	157	2
219040	1999	W	1200	37.5	21	159	0
160990	1997	W	1800	38.5	25	160	0
298874	2002	M	1900	50	86	160	2
317902	2003	W	1100	48	68	165	2
160699	1997	M	1100	44	39	166	0
29385	1992	M	1600	40	30	167	0
115577	1995	W	1800	36.8	16	168	0
477411	2009	M	2200	38	18	170	0
373948	2005	W	1600	NA	19	170	0
28862	1992	M	2200	39.5	22	170	0
169458	1997	W	1665	40	23	170	0
171	1991	W	1875	40	24	170	0
12346	1991	M	2100	48.5	60	170	1
405622	2006	M	1760	40	21	172	0
404296	2006	M	1400	39	22	172	0
329403	2003	W	1540	40.1	23	172	0
80453	1994	W	1624	39	24	172	0
30635	1992	M	1700	42.5	31	172	0
348631	2004	W	1600	47	59	172	13
427263	2007	M	1750	40.4	26	173	0
85860	1994	M	2200	42	28	173	0
534955	2011	M	1040	52	115	173	3
203306	1998	W	1470	39.3	24	174	0
526201	2011	M	1600	51.2	75	174	1
167366	1997	W	1600	50	68	174	2
58369	1993	M	1150	51	84	174	3
581638	2013	W	1400	40.7	20	175	0
40804	1992	M	1800	41	22	175	0
579428	2013	W	2000	39.2	23	175	0
375386	2005	M	1100	38	24	175	0
577058	2013	W	2150	41.1	24	175	0
159528	1997	M	1350	40.3	26	175	0
424393	2007	W	1813	43	26	175	0
530438	2011	M	1280	39	27.4	175	0
36458	1992	M	1700	38.5	29	175	0
37062	1992	W	2000	40	30	175	0
297489	2002	W	1250	39.5	32	175	0
119309	1995	W	1800	43	32	175	0
408401	2006	W	1650	38.6	21	176	0
530985	2011	W	1900	39.9	21	176	0
143214	1996	W	1800	40.1	22	176	0
222411	1999	W	1800	36.6	23	176	0
66552	1993	W	1800	39.5	24	176	0
66574	1993	W	1700	40	24	176	0
760	1991	W	1900	39.5	28	176	0
12382	1991	M	2100	40	28	176	0
162947	1997	W	1400	41.3	26	177	0
503197	2010	M	1780	40.5	27	177	0
448366	2008	W	1300	41.8	28	177	0
534498	2011	W	1000	52	65	177	5
112475	1995	W	1900	41	16	178	0
502128	2010	W	1550	38.5	16.5	178	0
144490	1996	M	1250	40	23	178	0
377848	2005	W	1800	40.4	25	178	0
503125	2010	M	1260	41.5	27	178	0
66550	1993	W	1800	40	28	178	0
503130	2010	M	1100	40	28	178	0
145416	1996	W	1400	40	29	178	0
528010	2011	W	1140	40.5	29	178	0
382894	2005	W	1900	41.2	30	178	0
65701	1993	M	1900	43.5	33	178	0
527921	2011	M	1800	41.7	36	178	0
29330	1992	W	1750	39.5	21	179	0
250999	2000	W	960	40.5	23	179	0
60045	1993	M	1700	41.5	25	179	0
421954	2007	W	2200	40.4	28.8	179	0
9315	1991	W	1800	40.5	30	179	0
301461	2002	M	1700	43	30	179	0
34336	1992	W	1450	41	31	179	0
276670	2001	W	1810	38.7	19	180	0
225640	1999	M	1700	38	20	180	0
433861	2007	W	1800	38	20	180	0
109177	1995	W	1350	39.5	22	180	0
526639	2011	W	1530	39	22	180	0
8684	1991	W	1900	39	23	180	0
404473	2006	W	1280	40	23	180	0
64334	1993	M	1850	39	24	180	0
66549	1993	W	1900	39	24	180	0
253155	2000	W	1290	42	24	180	0
245408	2000	W	1500	43	25	180	0
502283	2010	M	1950	41	25	180	0
450153	2008	W	1890	41	25.3	180	0
172868	1997	W	1400	41	26	180	0
348876	2004	M	1400	42	26	180	0
459414	2008	W	1700	42	26	180	0
578720	2013	W	1250	40	26	180	0
353225	2004	W	1310	40.5	27	180	0
65572	1993	M	950	40.5	28	180	0
26332	1992	W	1300	41	28	180	0
480294	2009	W	1300	41	29	180	0
302115	2002	W	2200	41.2	30	180	0
478028	2009	W	1500	41.5	30.5	180	0
347551	2004	M	1800	41.5	31	180	0
176055	1997	M	1700	40	32	180	0
30750	1992	W	1700	41	32	180	0
321853	2003	M	2170	42.2	32	180	0
552687	2012	W	1830	40	32	180	0
355437	2004	M	1500	42.5	33	180	0
579272	2013	W	1800	42.2	33	180	0
552719	2012	W	1480	46	36.5	180	0
30845	1992	W	1800	48.5	40	180	0
135495	1996	W	1900	NA	74	180	5
199577	1998	M	1650	38.5	21	181	0
143358	1996	M	2200	42.8	25	181	0
220840	1999	W	2050	39.6	26	181	0
407623	2006	W	1630	40	26	181	0
190600	1998	W	1990	40.3	26	181	0
54137	1993	M	1600	41	26	181	0
82876	1994	W	1300	41.9	26	181	0
33322	1992	W	1700	42.8	27	181	0
11088	1991	W	1500	43	30	181	0
167858	1997	M	1000	40.5	31	181	0
385274	2005	W	2090	41	32	181	0
227454	1999	W	1700	42.2	32	181	0
330829	2003	W	1500	41.5	34	181	0
34428	1992	M	1500	42.4	37	181	0
324056	2003	M	1600	40.2	24	182	0
426749	2007	W	1800	38.8	25	182	0
552353	2012	M	1860	38.5	25	182	0
526508	2011	W	1050	40.3	25	182	0
170873	1997	W	1600	40.2	27	182	0
111295	1995	M	1500	41.2	27	182	0
459703	2008	W	1100	43	27	182	0
274013	2001	W	2213	39.3	28	182	0
376109	2005	W	1902	40	28	182	0
114110	1995	W	2000	41.6	28	182	0
526284	2011	W	1817	42.5	28	182	0
579314	2013	W	1900	41	28.5	182	0
162854	1997	W	1300	42	29	182	0
459780	2008	W	2050	40	30	182	0
552907	2012	W	1200	41.5	30	182	0
191336	1998	M	2200	41.3	31	182	0
56993	1993	M	1650	43.5	31	182	0
527918	2011	W	1650	42.3	31	182	0
298780	2002	W	1500	42	34	182	0
29084	1992	M	1600	42.2	35	182	0
27606	1992	W	1000	42.6	36	182	0
165047	1997	M	1600	50.5	90	182	2
552422	2012	W	2320	39.9	23	183	0
87461	1994	W	1500	41	25	183	0
245540	2000	W	1800	42.7	25	183	0
525273	2011	M	1100	41.4	25	183	0
501794	2010	W	2000	40	26	183	0
14298	1991	M	1400	41	27	183	0
500882	2010	W	2083	40.7	28	183	0
320139	2003	W	1700	42.3	29	183	0
528013	2011	W	1700	42	30	183	0
529674	2011	M	1150	42.5	30	183	0
503594	2010	M	1750	40.4	31	183	0
528049	2011	W	900	42.4	34	183	0
66622	1993	W	1300	45	40	183	0
460043	2008	W	1300	39.8	19.9	184	0
298336	2002	W	850	40.6	24	184	0
526310	2011	W	1600	40.2	24	184	0
402156	2006	W	1550	39.7	25	184	0
59249	1993	M	1500	41	26	184	0
449112	2008	M	2200	41.7	26	184	0
10491	1991	M	1400	41	27	184	0
135336	1996	W	1300	40.8	28	184	0
323447	2003	M	1600	41.7	29	184	0
51634	1993	M	1400	42.5	29	184	0
505800	2010	M	1950	33.2	29.2	184	0
217493	1999	M	1800	41.5	30	184	0
32772	1992	W	2170	41.5	30	184	0
378160	2005	W	1400	42.8	30	184	0
164089	1997	W	1959	43.5	32	184	0
526233	2011	W	1839	44	33	184	0
502766	2010	W	720	52.7	33	184	0
138473	1996	M	1320	34.2	35	184	0
556012	2012	W	1500	39.2	20	185	0
529606	2011	W	2150	39.5	24.7	185	0
527820	2011	W	1480	40.5	25	185	0
577298	2013	M	1400	42.5	25	185	0
40552	1992	M	1600	40	26	185	0
63548	1993	M	1950	40.5	26	185	0
5498	1991	W	1700	41	26	185	0
408592	2006	W	800	42	26	185	0
479478	2009	W	1150	40.5	26.9	185	0
242931	2000	W	1400	40.5	27	185	0
202354	1998	W	1260	41	27	185	0
217826	1999	M	950	41	27	185	0
409561	2006	W	1650	41	27	185	0
113620	1995	W	2000	41.5	27	185	0
479203	2009	W	1200	41.6	27	185	0
578471	2013	M	1350	44	27	185	0
222929	1999	M	950	40.5	28	185	0
320178	2003	M	900	41	28	185	0
384117	2005	W	1450	41	28	185	0
119601	1995	M	1000	41.8	28	185	0
162786	1997	W	1720	42	28	185	0
479330	2009	M	855	41	28	185	0
501788	2010	W	1009	42.8	28	185	0
372215	2005	M	900	41.4	29	185	0
84653	1994	M	1200	42	29	185	0
422505	2007	M	1700	42.3	29	185	0
531833	2011	W	2200	41.2	29.4	185	0
278269	2001	W	1600	41	30	185	0
31758	1992	W	1600	41	30	185	0
427948	2007	W	1492	41.2	30	185	0
167635	1997	W	1230	41.3	30	185	0
104814	1995	W	2000	41.5	30	185	0
256078	2000	W	1900	41.5	30	185	0
36190	1992	M	1600	41.5	30	185	0
303575	2002	W	1300	41.8	30	185	0
142700	1996	W	2000	42.5	30	185	0
480418	2009	W	1385	41	30	185	0
556353	2012	W	1350	41	30	185	0
477658	2009	W	1300	43	30	185	0
500407	2010	W	1520	43	30	185	0
503542	2010	W	1550	43	30.5	185	0
6775	1991	M	1200	41	31	185	0
319602	2003	W	1400	41.5	31	185	0
278778	2001	M	1800	47.5	31	185	0
579397	2013	W	2200	42	31	185	0
502454	2010	W	1350	41.2	31.8	185	0
37712	1992	W	1700	40	32	185	0
216316	1999	W	1660	41.2	32	185	0
454860	2008	M	1840	42	32	185	0
114637	1995	W	1360	41	33	185	0
268632	2001	M	1700	42.5	33	185	0
56839	1993	M	1000	42.5	33	185	0
106048	1995	W	1500	42.8	33	185	0
247260	2000	W	1600	43.2	33	185	0
292363	2002	W	1870	44.5	33	185	0
131715	1996	M	1500	44.8	33	185	0
86843	1994	M	1600	42.5	34	185	0
106355	1995	W	1000	43	34	185	0
108786	1995	M	1900	43.5	34	185	0
9861	1991	W	1980	44	35	185	0
8106	1991	W	1900	42.5	36	185	0
380579	2005	M	2000	43.5	36	185	0
3098	1991	W	1100	42.5	37	185	0
528042	2011	W	1400	42.3	37	185	0
503128	2010	W	2050	45.2	39	185	0
296418	2002	M	2000	46.7	42	185	0
225376	1999	W	1800	44	50	185	0
455098	2008	W	1600	NA	NA	185	0
528651	2011	W	1850	39.5	23.8	185	1
463034	2008	M	1750	49	115	185	5
246166	2000	W	1200	49	70	185	8
579597	2013	W	1300	39.1	24	186	0
422713	2007	W	1600	42	24	186	0
583099	2013	M	1200	40.3	25.6	186	0
10446	1991	M	1700	40	27	186	0
217985	1999	M	1400	41	27	186	0
323365	2003	W	1700	39.2	29	186	0
526271	2011	W	1092	42	29	186	0
32089	1992	M	1400	42.5	30	186	0
556418	2012	M	1700	42.1	31.2	186	0
480815	2009	W	1870	31.5	31.5	186	0
552094	2012	W	2150	41.2	31.5	186	0
29157	1992	W	1800	41	32	186	0
330669	2003	W	1000	42.1	32	186	0
111568	1995	W	1300	43.5	33	186	0
88909	1994	M	1400	32.8	34	186	0
215408	1999	W	1500	42.2	34	186	0
355227	2004	M	1500	43.1	34	186	0
224019	1999	W	1200	44.8	34	186	0
399371	2006	W	2000	42	35	186	0
86530	1994	M	1800	44.5	36	186	0
527361	2011	W	1880	43.3	37	186	0
479109	2009	W	1150	48.5	71	186	3
450007	2008	M	2000	53.6	91.5	186	3
79515	1994	W	900	48	70	186	5
529102	2011	W	1800	40.2	19.3	187	0
30371	1992	W	1750	39.5	24	187	0
527511	2011	W	1300	40.2	24	187	0
249389	2000	M	700	42.4	25	187	0
450051	2008	W	1950	40	25.4	187	0
11353	1991	M	1200	40	26	187	0
252671	2000	M	1600	40.5	29	187	0
87269	1994	W	1700	42.5	29	187	0
356658	2004	M	2000	41.2	30	187	0
400928	2006	W	1800	41.3	30	187	0
66512	1993	W	1200	42	30	187	0
382513	2005	W	2280	42	30	187	0
477904	2009	W	2200	42	30	187	0
576827	2013	W	2150	42.5	30	187	0
222465	1999	M	1700	43.1	31	187	0
480762	2009	W	2030	41.8	31.5	187	0
524834	2011	W	1550	42.2	31.5	187	0
280909	2001	M	1850	40.5	32	187	0
55763	1993	M	2100	40.5	32	187	0
268344	2001	M	1800	41.8	32	187	0
582069	2013	W	860	42.5	32	187	0
57662	1993	M	1840	40.7	33	187	0
119249	1995	W	2000	42.8	33	187	0
405683	2006	W	1400	41.8	34	187	0
195937	1998	W	1900	42	35	187	0
145207	1996	M	1270	44	39	187	0
198873	1998	W	1600	40.5	24	188	0
479500	2009	W	1800	40	24.5	188	0
580470	2013	M	1600	39.6	25	188	0
579718	2013	W	2180	40.3	25	188	0
528177	2011	W	1300	40.5	25	188	0
278864	2001	W	800	41.4	27	188	0
555346	2012	W	1850	40	27	188	0
475928	2009	W	800	42	27	188	0
85202	1994	M	1600	42	28	188	0
144158	1996	M	1500	42	28	188	0
215937	1999	W	1700	42.2	28	188	0
525976	2011	W	800	41.8	28	188	0
90751	1994	W	680	41.5	29	188	0
528184	2011	M	1950	41.7	29	188	0
501799	2010	M	1150	42	29	188	0
376171	2005	M	2200	41.5	30	188	0
552901	2012	W	2070	40	30	188	0
555559	2012	W	700	43	30	188	0
143123	1996	W	1200	41	31	188	0
172587	1997	W	1200	42.3	31	188	0
168680	1997	W	750	42.5	31	188	0
422478	2007	M	2000	43.1	31	188	0
222526	1999	W	2001	42.8	32	188	0
373889	2005	W	800	43	32	188	0
476526	2009	W	2030	42	32	188	0
138182	1996	W	1800	40.5	33	188	0
7565	1991	W	1700	41.5	33	188	0
161737	1997	M	1560	42.2	33	188	0
404666	2006	M	1700	43.5	33	188	0
380092	2005	M	1100	43.7	33	188	0
480862	2009	M	1800	43.6	33	188	0
321063	2003	M	1950	40.9	34	188	0
146390	1996	M	2200	41.3	34	188	0
66579	1993	W	1800	41.5	34	188	0
242612	2000	M	1800	42	34	188	0
201029	1998	M	1925	43	34	188	0
500679	2010	W	1800	40.9	34	188	0
79923	1994	M	1800	35.5	35	188	0
300659	2002	W	1800	43.1	35	188	0
331295	2003	W	1350	43.1	35	188	0
29118	1992	M	1650	43.8	36	188	0
527902	2011	W	2100	41.7	36	188	0
527376	2011	M	1600	42.5	36	188	0
449913	2008	M	1920	44.6	36.5	188	0
403116	2006	W	1200	42	37	188	0
457224	2008	W	2150	43.3	37	188	0
10083	1991	M	1450	43.5	37	188	0
10030	1991	W	1950	42.5	39	188	0
528030	2011	M	1900	42.2	40	188	0
527993	2011	W	1700	42.7	40	188	0
527896	2011	M	1100	43.2	41	188	0
551217	2012	W	1707	43	26	189	0
501426	2010	M	1260	44.2	26	189	0
328713	2003	W	1800	40.2	28	189	0
52165	1993	W	1450	41.5	28	189	0
375910	2005	M	1450	43	28	189	0
476362	2009	W	1000	41.2	28	189	0
194098	1998	M	1000	43.1	29	189	0
118872	1995	W	700	41.8	30	189	0
269652	2001	W	1530	43.5	30	189	0
55368	1993	W	1800	42	31	189	0
435232	2007	W	1100	42.4	31	189	0
299701	2002	M	1500	43	31	189	0
345043	2004	M	1850	42	32	189	0
499965	2010	W	1150	44.5	32	189	0
9990	1991	W	1755	NA	32	189	0
502401	2010	W	1860	43.3	32.4	189	0
29536	1992	W	850	42.5	33	189	0
370887	2005	W	2039	40.8	34	189	0
3804	1991	W	1600	43	35	189	0
81474	1994	M	1700	43.1	35	189	0
345932	2004	W	1900	43.4	36	189	0
298103	2002	M	1830	43.9	38	189	0
450028	2008	M	1850	40	23	190	0
580096	2013	W	1420	41	23	190	0
328495	2003	W	1910	40.5	24	190	0
344228	2004	W	2000	40.5	24	190	0
167906	1997	W	1200	41.8	24	190	0
357645	2004	W	1650	39.8	26	190	0
29451	1992	W	1880	41	26	190	0
244716	2000	M	900	41.5	26	190	0
36958	1992	M	850	42	26	190	0
168506	1997	M	800	43	26	190	0
10984	1991	M	1600	41	27	190	0
11760	1991	M	1940	41	27	190	0
273131	2001	M	1000	41.5	27	190	0
459109	2008	M	1650	41.5	27	190	0
274676	2001	W	1600	42.3	27	190	0
245563	2000	W	1600	42.8	27	190	0
477065	2009	W	1900	41.5	27	190	0
475790	2009	M	1450	41	27.5	190	0
248637	2000	M	1700	40	28	190	0
384491	2005	W	1390	41	28	190	0
429358	2007	W	1400	41	28	190	0
26945	1992	M	1400	41.5	28	190	0
64346	1993	M	1400	42	28	190	0
203025	1998	W	1950	42.5	28	190	0
377583	2005	M	1560	43	28	190	0
527024	2011	M	1100	41.5	28	190	0
476554	2009	W	2100	42	28	190	0
500510	2010	M	1480	42	28	190	0
500402	2010	W	1540	42.8	28	190	0
247959	2000	W	1600	41	29	190	0
39651	1992	M	1000	41	29	190	0
402508	2006	M	2100	41	29	190	0
34399	1992	W	700	42	29	190	0
408621	2006	W	1850	42	29	190	0
398415	2006	W	1690	42	29	190	0
385001	2005	M	1100	42.5	29	190	0
277261	2001	W	900	43	29	190	0
27735	1992	W	1100	43	29	190	0
552642	2012	W	2280	42	29	190	0
117902	1995	W	2435	41	30	190	0
89720	1994	W	1800	41.5	30	190	0
82518	1994	W	1600	42	30	190	0
106425	1995	W	1060	42	30	190	0
158920	1997	W	1280	42	30	190	0
348304	2004	W	640	42	30	190	0
174	1991	W	1800	42.5	30	190	0
27743	1992	M	1400	44	30	190	0
475648	2009	M	1550	40.4	30	190	0
552807	2012	W	2100	41	30	190	0
526586	2011	W	1050	43.1	30	190	0
529681	2011	M	1600	43.2	30	190	0
582311	2013	W	1541	43.9	30	190	0
87119	1994	W	940	42	31	190	0
407690	2006	W	1463	42.3	31	190	0
175684	1997	M	1000	44	31	190	0
13007	1991	W	1300	44.1	31	190	0
372398	2005	W	1780	46.5	31	190	0
525501	2011	W	1700	42.5	31	190	0
526794	2011	M	1500	43	31	190	0
554502	2012	M	1300	43	31	190	0
138046	1996	W	1900	41.5	32	190	0
175280	1997	M	1650	41.5	32	190	0
162664	1997	W	1300	41.5	32	190	0
298528	2002	W	1700	42	32	190	0
66590	1993	W	1700	42	32	190	0
324662	2003	W	1420	42	32	190	0
105297	1995	W	1100	43	32	190	0
66559	1993	W	1900	43	32	190	0
158822	1997	M	1750	43.2	32	190	0
319522	2003	M	1900	43.5	32	190	0
450049	2008	W	1900	42.5	32	190	0
475772	2009	M	1400	44	32	190	0
552769	2012	W	1400	44	32	190	0
582240	2013	W	1850	44	32	190	0
422450	2007	W	1100	42	32.6	190	0
192117	1998	W	1900	24.5	33	190	0
11724	1991	W	1840	39	33	190	0
196918	1998	M	850	43	33	190	0
138778	1996	W	1150	43.5	33	190	0
66544	1993	W	1300	43.5	33	190	0
357191	2004	W	1940	43.5	33	190	0
371116	2005	W	1800	43.5	33	190	0
92662	1994	M	1150	44.8	33	190	0
88411	1994	W	1900	45	33	190	0
480445	2009	W	1020	40	33	190	0
526744	2011	W	1500	41.5	33.8	190	0
296799	2002	M	1400	42	34	190	0
304162	2002	W	1300	42.5	34	190	0
192617	1998	W	1680	43	34	190	0
323713	2003	W	1900	43	34	190	0
433459	2007	W	1580	43	34	190	0
195745	1998	M	1000	43.5	34	190	0
5501	1991	M	1550	44	34	190	0
303288	2002	M	1700	45	34	190	0
500762	2010	M	1850	42.5	34	190	0
501139	2010	M	1200	43	34.8	190	0
347443	2004	M	1500	41	35	190	0
274654	2001	M	1700	43	35	190	0
4831	1991	M	1600	43.5	35	190	0
424290	2007	W	1950	43.5	35	190	0
224552	1999	M	1400	44	35	190	0
30611	1992	W	1430	44	35	190	0
192007	1998	W	1700	44.5	35	190	0
373904	2005	W	1000	44.5	35	190	0
525217	2011	W	1000	43	35	190	0
475788	2009	W	1550	41.5	35.5	190	0
245907	2000	M	1750	42	36	190	0
424936	2007	W	1450	42	36	190	0
52714	1993	W	700	43	36	190	0
375877	2005	W	1600	43	36	190	0
374422	2005	W	900	43.7	36	190	0
382605	2005	W	1900	44	36	190	0
530310	2011	M	1500	44	36.6	190	0
223535	1999	W	1750	42.5	37	190	0
57842	1993	M	1750	43	37	190	0
60606	1993	W	1400	44	37	190	0
165122	1997	M	1000	45	37	190	0
255790	2000	M	1350	45	37	190	0
378206	2005	W	1750	42	38	190	0
375330	2005	M	1600	44	38	190	0
433855	2007	M	1750	44	38	190	0
116602	1995	W	1200	NA	38	190	0
3054	1991	W	1550	44	39	190	0
13992	1991	M	1100	NA	40	190	0
552713	2012	W	1680	43	42	190	0
199385	1998	W	1750	47	44	190	0
203314	1998	W	1500	45	45	190	0
508816	2010	W	650	44	51	190	0
61943	1993	W	1500	NA	59	190	0
554816	2012	M	1700	50	84	190	2
560338	2012	M	1350	48	115	190	5
477119	2009	W	1800	39.1	24.1	191	0
111958	1995	W	950	42.2	25	191	0
201089	1998	W	1900	40	28	191	0
248695	2000	M	1600	40.5	28	191	0
530714	2011	W	1850	41.6	28	191	0
450182	2008	W	2220	43	28	191	0
66561	1993	W	1800	41.5	29	191	0
402572	2006	W	1650	41	30	191	0
229887	1999	M	1400	42.5	30	191	0
197987	1998	M	1800	43	30	191	0
329647	2003	M	580	44	30	191	0
527646	2011	M	1100	41.6	30	191	0
348133	2004	W	1700	41	31	191	0
371337	2005	W	1200	41	31	191	0
330164	2003	W	1900	42	31	191	0
580813	2013	W	1860	41.5	31	191	0
371185	2005	M	1500	42	32	191	0
86719	1994	M	1200	45	32	191	0
503065	2010	W	1050	41.9	32	191	0
66470	1993	W	1350	42.5	33	191	0
577493	2013	W	1700	43.7	33.8	191	0
279929	2001	W	1700	42.1	34	191	0
166999	1997	M	1700	43	34	191	0
36519	1992	W	1770	43.5	34	191	0
407360	2006	W	2160	43.5	34	191	0
11030	1991	W	2300	43	35	191	0
274058	2001	W	1200	45.2	35	191	0
279085	2001	W	1800	42.5	36	191	0
448963	2008	M	1670	42.5	36	191	0
41015	1992	M	1650	43.5	37	191	0
199792	1998	M	2000	45	37	191	0
224881	1999	W	1600	34	38	191	0
327742	2003	W	1700	NA	50	191	0
485626	2009	W	500	51	78	191	5
500213	2010	W	1160	41.7	25	192	0
188643	1998	W	2000	43.9	27	192	0
349980	2004	M	1700	40.8	28	192	0
109699	1995	W	1600	41.4	28	192	0
376416	2005	M	1850	43.2	28	192	0
141994	1996	W	1500	41.5	29	192	0
400954	2006	M	1060	41.8	29	192	0
294540	2002	W	1750	42.5	29	192	0
8616	1991	W	1700	43	29	192	0
528934	2011	W	1850	41.1	29	192	0
448610	2008	W	1380	41.3	29.5	192	0
305258	2002	W	1000	42	30	192	0
331922	2003	M	1500	42	30	192	0
407346	2006	W	1600	42	30	192	0
38690	1992	W	1410	42.4	30	192	0
139325	1996	W	1600	42.6	30	192	0
450904	2008	M	1800	41.5	30	192	0
581746	2013	W	1600	44.5	30.2	192	0
527579	2011	W	1850	41.1	30.5	192	0
30472	1992	W	1200	41.5	31	192	0
79537	1994	W	650	42	31	192	0
114509	1995	M	1400	42.6	31	192	0
164757	1997	M	1700	43	31	192	0
242025	2000	M	1900	43.5	31	192	0
579583	2013	W	2150	42.2	31	192	0
201134	1998	M	1220	42	32	192	0
427331	2007	M	1840	42	32	192	0
28382	1992	W	1250	42.5	32	192	0
404150	2006	W	1500	42.5	32	192	0
424305	2007	M	1440	43	32	192	0
433495	2007	W	1100	43.1	32	192	0
500017	2010	W	1800	43.5	32	192	0
13177	1991	M	1600	NA	32	192	0
92424	1994	M	1400	33.1	33	192	0
500401	2010	M	1620	43.5	33.5	192	0
112651	1995	M	1700	41	34	192	0
90015	1994	W	1600	42	34	192	0
2782	1991	W	980	42.7	34	192	0
14198	1991	W	1800	43.6	34	192	0
322073	2003	W	1150	43.8	34	192	0
430602	2007	M	1400	44	34	192	0
136025	1996	W	1550	44.2	34	192	0
65677	1993	M	1600	44.5	34	192	0
552881	2012	W	2100	43.2	34	192	0
62240	1993	W	960	42.5	35	192	0
270347	2001	M	1950	43	35	192	0
66573	1993	W	1550	43	35	192	0
404961	2006	M	1800	44.2	35	192	0
256295	2000	W	1580	44.5	35	192	0
31965	1992	W	1900	44.5	35	192	0
480851	2009	W	1900	42.8	35	192	0
243105	2000	W	1700	42	36	192	0
344850	2004	W	2000	43	36	192	0
377597	2005	W	1050	44	36	192	0
82043	1994	W	2000	45	36	192	0
581928	2013	M	1500	43.1	36	192	0
66516	1993	W	2225	NA	36	192	0
298625	2002	W	2300	41.4	37	192	0
104881	1995	M	1900	42.5	37	192	0
268800	2001	M	850	42.5	37	192	0
425633	2007	W	2200	42.5	37	192	0
408722	2006	W	1050	43.1	37	192	0
550961	2012	W	850	44.2	37	192	0
36303	1992	W	2500	42.5	38	192	0
251439	2000	M	1700	44.2	38	192	0
327614	2003	M	2100	45.7	39	192	0
139385	1996	M	1000	42	40	192	0
370941	2005	M	2100	43.3	40	192	0
579394	2013	M	1720	41.5	40	192	0
528022	2011	M	1650	44.5	40	192	0
301789	2002	W	1890	45	41	192	0
296773	2002	M	1350	45.5	44	192	0
55791	1993	W	1900	50.5	84	192	5
170089	1997	M	1200	52	130	192	5
579868	2013	W	1300	42	23	193	0
40326	1992	W	1600	42	24	193	0
299993	2002	W	1800	40.5	27	193	0
144631	1996	W	2000	40.5	29	193	0
248297	2000	W	1500	41	29	193	0
357572	2004	M	1800	41.5	30	193	0
163343	1997	W	1600	43.2	30	193	0
139123	1996	W	1750	42	31	193	0
280265	2001	M	1200	42	31	193	0
35761	1992	W	1650	44.5	31	193	0
89389	1994	W	2000	42.7	32	193	0
502119	2010	M	1900	43.5	32	193	0
249385	2000	M	950	42	33	193	0
79750	1994	M	1800	42.5	33	193	0
244395	2000	W	1630	42.5	33	193	0
276551	2001	M	1550	43	33	193	0
248579	2000	W	1200	43.7	33	193	0
291745	2002	M	1650	44.5	33	193	0
502552	2010	W	1500	42.3	33.8	193	0
427855	2007	W	1700	41.4	34	193	0
382827	2005	M	2000	42.1	34	193	0
53753	1993	W	1180	43	34	193	0
188505	1998	W	1360	44.2	34	193	0
256189	2000	W	2000	41.6	35	193	0
228143	1999	M	1700	42.3	35	193	0
202986	1998	W	2000	43	35	193	0
41403	1992	W	1600	43	35	193	0
225032	1999	M	1200	43.8	35	193	0
203678	1998	M	2000	45.4	35	193	0
88997	1994	W	1500	42.5	36	193	0
66513	1993	W	1748	43.2	36	193	0
87488	1994	W	1500	45	36	193	0
448801	2008	M	1900	43.6	36	193	0
525321	2011	W	1900	43.3	38	193	0
173845	1997	W	1060	43.5	39	193	0
85068	1994	M	1800	44.6	39	193	0
280367	2001	M	2070	44.3	40	193	0
82169	1994	M	2200	44.5	41	193	0
505934	2010	W	1450	44.1	42	193	0
10467	1991	M	1800	34	43	193	0
502451	2010	M	1350	53.3	97.4	193	3
219877	1999	M	2400	45.2	27	194	0
53587	1993	M	1250	42	28	194	0
271891	2001	W	1900	40	30	194	0
410769	2006	M	1200	42	30	194	0
405126	2006	W	2200	42	30	194	0
173900	1997	W	1550	43.5	30	194	0
1418	1991	W	1950	31.5	31	194	0
278277	2001	W	1800	42	31	194	0
555426	2012	M	1200	41.5	31.6	194	0
275111	2001	M	2000	42.6	32	194	0
34115	1992	W	1900	43	32	194	0
1260	1991	M	1930	43.2	32	194	0
553716	2012	M	1680	42.5	32.6	194	0
119165	1995	W	1850	41.4	33	194	0
449889	2008	W	2300	42.2	33	194	0
580784	2013	W	1900	42.3	33	194	0
138436	1996	W	1280	42.3	34	194	0
344788	2004	W	1700	42.5	34	194	0
56274	1993	M	1100	44	34	194	0
114565	1995	M	580	44.5	34	194	0
527941	2011	W	1700	41	34	194	0
223901	1999	W	900	42.5	35	194	0
115554	1995	M	1700	43.5	35	194	0
117353	1995	W	1650	43.5	35	194	0
428756	2007	W	1600	44.4	35	194	0
89377	1994	M	1800	42.3	36	194	0
427063	2007	M	1080	44.2	36	194	0
550252	2012	W	1800	44.6	36	194	0
192981	1998	W	1800	43	37	194	0
480709	2009	M	1930	43.3	37	194	0
193825	1998	W	1350	NA	37	194	0
81133	1994	M	1850	44.2	38	194	0
32182	1992	W	850	44.5	38	194	0
505407	2010	W	2100	42.8	38.8	194	0
243769	2000	M	1900	45	39	194	0
112837	1995	W	1400	46	39	194	0
118963	1995	W	1320	46	39	194	0
455000	2008	M	1100	42	41	194	0
352307	2004	M	1950	44.7	41	194	0
3698	1991	M	1850	45.5	41	194	0
410674	2006	W	2190	46	42	194	0
7406	1991	M	1300	40	45	194	0
248315	2000	W	900	48.5	59	194	1
500301	2010	W	700	42.8	24	195	0
327549	2003	W	1130	41.5	25	195	0
462058	2008	W	1930	41.5	25	195	0
66557	1993	W	1320	38	26	195	0
410108	2006	W	1820	43	26	195	0
527759	2011	M	2000	40	26	195	0
3707	1991	W	1200	41	27	195	0
455964	2008	W	1650	41.7	27	195	0
33854	1992	W	1135	42	27	195	0
6483	1991	W	1300	40.2	28	195	0
66548	1993	W	1800	40.5	28	195	0
327310	2003	W	1960	41	28	195	0
188166	1998	W	900	41.5	28	195	0
458207	2008	W	1050	41.8	28	195	0
218903	1999	W	1600	43	28	195	0
6876	1991	M	1230	44	28	195	0
252762	2000	W	1220	44.5	28	195	0
91168	1994	M	900	45	28	195	0
582748	2013	M	1800	41.5	28	195	0
422722	2007	M	2000	42	28	195	0
452400	2008	M	1500	43.5	28	195	0
526800	2011	W	1200	41.5	28.8	195	0
403671	2006	W	2100	42	29	195	0
479361	2009	W	1300	42.5	29	195	0
479617	2009	W	600	42	29.5	195	0
579131	2013	W	2100	42.7	29.5	195	0
27590	1992	M	1400	41.5	30	195	0
268168	2001	W	2100	42	30	195	0
27921	1992	M	1200	42	30	195	0
200800	1998	M	1900	42.5	30	195	0
279726	2001	W	1500	42.5	30	195	0
347077	2004	M	1750	42.5	30	195	0
302960	2002	M	1320	43	30	195	0
427270	2007	W	1550	43	30	195	0
114034	1995	W	680	43.5	30	195	0
451730	2008	W	1000	42	30	195	0
499997	2010	W	1200	42	30	195	0
582583	2013	W	835	42	30	195	0
452238	2008	W	1400	43	30	195	0
65317	1993	M	1600	41	31	195	0
32355	1992	M	1100	41.5	31	195	0
132407	1996	M	1700	42.4	31	195	0
252463	2000	W	1100	42.5	31	195	0
426856	2007	M	1700	43	31	195	0
320835	2003	M	1500	44	31	195	0
164488	1997	M	650	44.2	31	195	0
502095	2010	W	1300	41	31	195	0
551767	2012	W	750	42	31.5	195	0
108442	1995	M	900	32	32	195	0
40473	1992	W	1400	41	32	195	0
170770	1997	M	1200	42	32	195	0
13299	1991	W	1500	42	32	195	0
323535	2003	W	900	42.3	32	195	0
105704	1995	M	1100	42.5	32	195	0
244216	2000	M	1450	42.5	32	195	0
105485	1995	W	1020	43	32	195	0
136874	1996	W	2400	43	32	195	0
166985	1997	M	2400	43.3	32	195	0
375820	2005	W	1800	44	32	195	0
320222	2003	W	1800	44.1	32	195	0
353986	2004	M	1900	44.5	32	195	0
4638	1991	M	1800	45.5	32	195	0
349881	2004	W	1500	46	32	195	0
54888	1993	M	1800	46.5	32	195	0
422751	2007	W	1980	42	32	195	0
529952	2011	W	1600	42	32	195	0
530205	2011	W	2001	42	32	195	0
580013	2013	W	1860	43.3	32	195	0
551204	2012	M	2000	43.5	32	195	0
477987	2009	W	1200	44.5	32	195	0
577174	2013	W	1800	44	32.5	195	0
163288	1997	W	1960	40.5	33	195	0
248438	2000	M	850	42	33	195	0
401297	2006	W	1650	42	33	195	0
66517	1993	W	1850	42.5	33	195	0
353562	2004	M	1500	42.5	33	195	0
428117	2007	W	2092	42.8	33	195	0
84696	1994	M	720	43	33	195	0
66562	1993	W	950	43	33	195	0
7910	1991	W	2200	43	33	195	0
62277	1993	M	700	43	33	195	0
378558	2005	M	1800	43	33	195	0
430800	2007	M	1009	43	33	195	0
428003	2007	W	1380	43	33	195	0
131404	1996	W	1250	43.2	33	195	0
201783	1998	W	900	43.5	33	195	0
326487	2003	M	1000	44	33	195	0
383286	2005	M	1900	44.3	33	195	0
299478	2002	M	2200	45	33	195	0
528178	2011	W	1900	43.5	33	195	0
550869	2012	W	1550	44	33	195	0
480935	2009	M	1700	41.3	33.5	195	0
582743	2013	M	1350	44.5	33.5	195	0
377029	2005	W	1800	41.5	34	195	0
114956	1995	M	1150	42.5	34	195	0
402194	2006	W	1800	42.9	34	195	0
224614	1999	W	1950	43	34	195	0
381388	2005	M	2000	43	34	195	0
104718	1995	M	1800	43.3	34	195	0
278785	2001	M	1300	43.5	34	195	0
26675	1992	M	1500	43.5	34	195	0
58419	1993	M	1800	43.5	34	195	0
105299	1995	W	700	44	34	195	0
214986	1999	W	1300	44	34	195	0
385237	2005	M	1000	44	34	195	0
203579	1998	M	1950	44.5	34	195	0
458422	2008	M	1600	44.5	34	195	0
305284	2002	M	1850	45	34	195	0
350419	2004	M	1900	45	34	195	0
280529	2001	M	1800	45.5	34	195	0
201458	1998	M	1300	47	34	195	0
551901	2012	W	1900	41.5	34	195	0
476541	2009	M	1650	43	34	195	0
422154	2007	M	1700	43.5	34	195	0
527872	2011	W	1700	44	34	195	0
554992	2012	M	2000	42.5	34.6	195	0
191287	1998	W	1800	41.5	35	195	0
55134	1993	M	1800	41.5	35	195	0
133312	1996	W	2180	42	35	195	0
137476	1996	W	900	42.5	35	195	0
32618	1992	M	1200	42.5	35	195	0
400698	2006	M	2010	42.8	35	195	0
378446	2005	W	1700	43	35	195	0
408822	2006	M	1200	43	35	195	0
191431	1998	M	1000	43.5	35	195	0
273408	2001	M	1400	43.5	35	195	0
370508	2005	M	920	43.5	35	195	0
406325	2006	W	1100	44.5	35	195	0
297245	2002	M	1300	44.7	35	195	0
114241	1995	W	850	45	35	195	0
372694	2005	W	1100	45	35	195	0
404257	2006	M	700	46.5	35	195	0
524725	2011	W	2000	42.8	35	195	0
525814	2011	W	750	43	35	195	0
82386	1994	M	1400	40	36	195	0
219989	1999	M	900	43	36	195	0
65982	1993	W	1800	43	36	195	0
114657	1995	M	1000	43.5	36	195	0
244846	2000	M	1400	43.5	36	195	0
348704	2004	M	1680	44.3	36	195	0
1887	1991	W	1900	44.5	36	195	0
195631	1998	M	1200	45	36	195	0
453084	2008	M	1300	42	36	195	0
449296	2008	M	1650	43	36	195	0
450224	2008	W	1800	43	36	195	0
272444	2001	W	1150	42	37	195	0
256923	2000	W	1000	43	37	195	0
424565	2007	W	2000	43	37	195	0
53669	1993	M	1800	43.3	37	195	0
199295	1998	W	750	44	37	195	0
2585	1991	W	1700	44	37	195	0
29705	1992	M	1800	45.3	37	195	0
353341	2004	M	1200	43	38	195	0
244483	2000	W	1650	43.5	38	195	0
66532	1993	W	1500	43.5	38	195	0
373972	2005	M	1150	44	38	195	0
404456	2006	M	1850	44.7	38	195	0
13743	1991	M	850	46	38	195	0
505427	2010	M	1900	44.4	38.3	195	0
423399	2007	M	1700	43.5	39	195	0
270201	2001	M	2050	44.5	40	195	0
165780	1997	M	900	45	40	195	0
319871	2003	W	1050	45.5	40	195	0
503131	2010	M	1600	43	40	195	0
554970	2012	M	1500	44	40	195	0
345929	2004	W	1820	NA	40	195	0
524695	2011	M	1300	44.6	40.6	195	0
409069	2006	M	1700	44.5	41	195	0
268810	2001	M	880	43	42	195	0
268556	2001	M	1700	44.2	42	195	0
250043	2000	M	1400	45.5	42	195	0
372550	2005	M	1850	47	42	195	0
376061	2005	M	800	44	43	195	0
303454	2002	M	1865	45	43	195	0
475782	2009	M	1700	46.5	44	195	0
66627	1993	W	1700	43	45	195	0
528848	2011	M	2150	49	71	195	2
219471	1999	M	1050	51	105	195	2
319251	2003	M	2283	52	93	195	5
66577	1993	W	1700	41	27	196	0
119629	1995	M	1200	41.5	27	196	0
165954	1997	W	1900	41.2	30	196	0
204469	1998	W	1800	42.5	30	196	0
319040	2003	W	1640	42.9	30	196	0
82878	1994	W	1050	43.2	30	196	0
531351	2011	M	1500	42.5	30	196	0
476286	2009	M	1800	44.1	30	196	0
159042	1997	W	600	41.5	31	196	0
118588	1995	M	600	43	31	196	0
579596	2013	M	1620	43	31	196	0
274974	2001	W	1350	41	32	196	0
112054	1995	M	1400	43	32	196	0
161665	1997	M	1800	43	32	196	0
478983	2009	M	1380	44.6	32	196	0
115643	1995	W	1500	41.6	33	196	0
291830	2002	M	1270	42.4	33	196	0
66569	1993	W	2000	42.5	33	196	0
275661	2001	W	1200	43.1	33	196	0
292534	2002	W	1950	43.2	33	196	0
272630	2001	W	1000	43.5	33	196	0
271100	2001	W	1300	34	34	196	0
79897	1994	W	1400	42.5	34	196	0
164486	1997	M	900	44.5	34	196	0
317660	2003	M	1700	41.8	35	196	0
216380	1999	M	2000	43.5	35	196	0
111494	1995	W	1100	43.6	35	196	0
476038	2009	W	1650	42.2	35	196	0
524698	2011	M	1950	44.2	35.2	196	0
478564	2009	W	1300	41.8	35.5	196	0
500352	2010	W	1750	42.3	35.5	196	0
267778	2001	M	2100	42	36	196	0
28000	1992	W	1900	43.3	36	196	0
160064	1997	W	1850	43.5	36	196	0
189148	1998	W	2000	43.5	36	196	0
431405	2007	M	2000	43.6	36	196	0
137794	1996	M	1600	44	36	196	0
158683	1997	M	1750	44.2	36	196	0
581936	2013	M	2000	44.7	36.7	196	0
347560	2004	M	1900	42	37	196	0
119765	1995	M	1850	43	37	196	0
300963	2002	W	1500	43.2	37	196	0
320598	2003	M	1950	44.4	37	196	0
579297	2013	M	1350	45.3	37	196	0
524674	2011	W	1280	45.5	37.8	196	0
161436	1997	W	1800	42.5	38	196	0
85124	1994	M	1500	44	38	196	0
110914	1995	W	1600	44	38	196	0
436479	2007	M	1250	44.3	38	196	0
27694	1992	M	780	45.5	38	196	0
256683	2000	W	1320	42.4	39	196	0
104924	1995	W	1650	43	39	196	0
81963	1994	W	1620	44	39	196	0
531848	2011	M	1150	44.8	39.6	196	0
398875	2006	W	1800	45	40	196	0
10693	1991	M	1500	NA	40	196	0
242920	2000	W	1800	44.7	41	196	0
193463	1998	W	1320	45.5	51	196	0
481891	2009	M	950	44	41	196	1
142062	1996	W	1500	NA	NA	197	0
106251	1995	M	1000	42	26	197	0
376804	2005	W	2300	42	26	197	0
84083	1994	M	1700	44	26	197	0
451874	2008	M	800	41	26	197	0
381874	2005	W	2100	41	28	197	0
352164	2004	W	1200	42	30	197	0
456506	2008	M	800	44.5	30	197	0
245527	2000	M	1600	42	31	197	0
276968	2001	W	1285	42.8	31	197	0
33221	1992	W	2000	43	31	197	0
527638	2011	W	1750	43.7	31.5	197	0
66520	1993	W	900	42	32	197	0
243470	2000	M	1580	42.2	32	197	0
371442	2005	M	1550	42.5	32	197	0
36185	1992	W	1350	42.8	32	197	0
166908	1997	M	1860	43	32	197	0
401498	2006	W	1340	42.4	33	197	0
377285	2005	W	1650	42.5	33	197	0
3205	1991	W	1700	42.8	33	197	0
431006	2007	W	1400	43.3	33	197	0
525627	2011	W	850	41.9	33	197	0
582782	2013	W	800	43.5	33	197	0
114305	1995	W	950	42	34	197	0
318686	2003	W	1650	42.8	34	197	0
139315	1996	M	1800	44.5	34	197	0
555940	2012	W	600	42.8	34	197	0
529087	2011	M	1479	43.9	34.5	197	0
134532	1996	W	1800	41.8	35	197	0
256130	2000	W	1900	42.4	35	197	0
172390	1997	M	980	43.3	35	197	0
66572	1993	M	1800	44	35	197	0
13060	1991	W	1600	44.5	35	197	0
254750	2000	W	1750	45.3	35	197	0
142409	1996	M	1750	45.6	35	197	0
131621	1996	M	1500	48	35	197	0
29698	1992	W	800	NA	35	197	0
93189	1994	W	900	42.3	36	197	0
13005	1991	W	1600	42.7	36	197	0
405547	2006	M	1700	43.7	36	197	0
118112	1995	W	1800	44	36	197	0
111042	1995	W	1150	44	36	197	0
478538	2009	M	1000	44.7	36	197	0
531812	2011	M	550	44.8	36	197	0
194724	1998	M	800	43.2	37	197	0
140818	1996	W	1150	44	37	197	0
346529	2004	W	1700	45.5	37	197	0
581861	2013	M	1240	43.2	37.5	197	0
375128	2005	W	1450	42.5	38	197	0
202850	1998	M	2300	43.2	38	197	0
202794	1998	M	1650	43.2	38	197	0
222510	1999	M	1600	44	38	197	0
550946	2012	M	1650	45.1	38	197	0
64851	1993	M	850	44.5	39	197	0
344264	2004	W	1800	42.8	40	197	0
275141	2001	W	1600	44	43	197	0
272197	2001	W	1200	38.3	21	198	0
448437	2008	M	1350	39.2	25	198	0
480114	2009	W	1390	41.5	25	198	0
227010	1999	M	1700	40.5	26	198	0
194055	1998	W	1300	41.5	26	198	0
550694	2012	W	1650	41.6	27.5	198	0
158761	1997	W	2200	43.2	28	198	0
108141	1995	W	1600	49	28	198	0
431793	2007	W	740	42	29	198	0
169171	1997	W	1460	44	29	198	0
114371	1995	M	1950	44.3	29	198	0
504167	2010	W	2230	40.6	29	198	0
530681	2011	W	1000	42.2	29	198	0
448597	2008	W	950	44.4	29	198	0
249443	2000	M	1000	42	30	198	0
428155	2007	W	2000	42.1	30	198	0
105700	1995	W	1550	43	30	198	0
553840	2012	W	2100	41.4	30	198	0
450110	2008	W	2120	42	30	198	0
479803	2009	W	1980	42.5	30	198	0
215621	1999	W	1800	42	31	198	0
110771	1995	W	1390	43.4	31	198	0
528854	2011	W	1780	42.5	31	198	0
525324	2011	M	1135	44.3	31.5	198	0
461752	2008	M	1000	42.2	32	198	0
57688	1993	M	980	42.8	32	198	0
274207	2001	W	1450	43.1	32	198	0
27060	1992	W	1250	43.5	32	198	0
111829	1995	W	900	44	32	198	0
66578	1993	W	1800	44	32	198	0
480058	2009	M	1500	42.3	32	198	0
500212	2010	W	1150	43.2	32	198	0
527121	2011	W	1950	43.2	32	198	0
579834	2013	M	1670	43.7	32	198	0
423240	2007	W	950	NA	32	198	0
87491	1994	W	1460	42	33	198	0
216682	1999	W	1050	42.2	33	198	0
10913	1991	M	1600	42.5	33	198	0
111226	1995	W	1300	42.6	33	198	0
243074	2000	M	1900	43	33	198	0
112530	1995	W	1150	43.3	33	198	0
203824	1998	M	1700	44	33	198	0
452861	2008	W	1200	42	33	198	0
449220	2008	M	950	44	33	198	0
475855	2009	W	1450	44.2	33	198	0
435524	2007	W	1700	43.2	34	198	0
291914	2002	W	1550	43.7	34	198	0
527870	2011	W	1890	44	34	198	0
524736	2011	W	1200	43.2	34.2	198	0
131648	1996	M	1100	42.5	35	198	0
326131	2003	M	1600	42.8	35	198	0
89246	1994	W	1200	43	35	198	0
377340	2005	W	1750	43.3	35	198	0
11176	1991	M	1800	43.5	35	198	0
323840	2003	W	1600	44	35	198	0
322677	2003	W	1850	44	35	198	0
344443	2004	M	1800	44	35	198	0
451823	2008	W	1600	42.5	35	198	0
297970	2002	W	1900	41.5	36	198	0
248116	2000	M	1950	43.2	36	198	0
323004	2003	M	1810	43.5	36	198	0
195704	1998	M	1250	44	36	198	0
11885	1991	M	1300	44	36	198	0
55096	1993	M	1000	44.5	36	198	0
66540	1993	W	1250	45	36	198	0
479937	2009	M	1550	43.4	36	198	0
581891	2013	M	1450	44.2	36.1	198	0
34540	1992	W	700	44.5	37	198	0
402197	2006	W	1083	44.7	37	198	0
527504	2011	M	1100	44.1	37	198	0
449076	2008	M	1550	44.4	37	198	0
551554	2012	W	1340	45.1	37	198	0
295994	2002	W	1500	42.6	38	198	0
372307	2005	M	1145	43.2	38	198	0
173389	1997	M	1400	44	38	198	0
270800	2001	M	1900	45.5	38	198	0
109769	1995	M	1850	45.6	38	198	0
216859	1999	M	1000	46.7	38	198	0
204161	1998	W	1600	42.5	39	198	0
382763	2005	W	1550	43.8	39	198	0
251958	2000	W	700	44	39	198	0
66543	1993	W	1650	44	39	198	0
117361	1995	W	1600	44.2	39	198	0
250373	2000	M	1100	45	39	198	0
427248	2007	M	1650	42	40	198	0
297353	2002	M	1660	42.2	40	198	0
407691	2006	W	1300	43.2	40	198	0
12589	1991	M	1250	43.5	40	198	0
552900	2012	M	2070	44	40	198	0
408583	2006	M	1700	44.6	41	198	0
171004	1997	W	1800	45	41	198	0
244785	2000	W	750	45	41	198	0
408634	2006	M	2020	45	41	198	0
176080	1997	M	1900	44	42	198	0
297810	2002	W	1350	44.5	42	198	0
221103	1999	M	1680	45.9	42	198	0
525048	2011	W	1550	45.2	42.5	198	0
302766	2002	M	1400	42.2	43	198	0
345126	2004	M	2150	45.4	43	198	0
457508	2008	W	1386	44.4	44	198	0
66043	1993	M	1230	43	45	198	0
84405	1994	M	950	43.5	45	198	0
556704	2012	W	1380	NA	45	198	0
279379	2001	M	1200	48.5	46	198	0
320705	2003	W	1210	NA	NA	198	0
66609	1993	W	1500	41	NA	198	1
2458	1991	M	1200	51.2	88	198	4
409037	2006	M	1850	41.2	30	199	0
351453	2004	W	1600	42.4	30	199	0
111330	1995	W	1000	43.9	30	199	0
504165	2010	M	2240	42.1	30	199	0
448850	2008	W	1800	43.2	31	199	0
137766	1996	M	1250	42.1	32	199	0
330082	2003	W	2100	42.4	32	199	0
115469	1995	M	800	43.2	32	199	0
525065	2011	M	1400	43.2	32.3	199	0
537277	2011	W	1600	42	33	199	0
579716	2013	W	1180	43.2	33	199	0
30774	1992	M	1900	41.8	34	199	0
298382	2002	M	1500	42	34	199	0
356612	2004	M	2473	41.7	35	199	0
167479	1997	M	2000	42.5	35	199	0
198781	1998	W	1000	44.5	35	199	0
36211	1992	M	1700	44.7	35	199	0
525944	2011	W	900	43.4	35	199	0
291613	2002	W	1800	43.4	36	199	0
242270	2000	M	1550	45.6	36	199	0
525952	2011	M	1085	46.4	36	199	0
583862	2013	W	2000	43.9	36.8	199	0
172496	1997	W	1450	44.5	37	199	0
168428	1997	M	1500	43	38	199	0
203652	1998	M	1500	44	38	199	0
169830	1997	M	2000	44.4	38	199	0
353923	2004	M	1700	45.7	38	199	0
14471	1991	W	1800	42.5	39	199	0
135160	1996	M	2100	44	39	199	0
380948	2005	M	1750	43.5	40	199	0
321256	2003	M	1698	45	40	199	0
92487	1994	M	1400	46.1	41	199	0
137646	1996	M	1000	46	42	199	0
478433	2009	M	1900	48	50.5	199	0
40507	1992	W	2050	43.1	57	199	1
355049	2004	W	1430	39	23	200	0
320955	2003	W	1900	40	27	200	0
370650	2005	W	1300	42.5	28	200	0
578721	2013	W	997	40.5	28	200	0
410513	2006	W	1600	41.5	29	200	0
276046	2001	W	1550	41.8	29	200	0
66589	1993	W	1700	42	29	200	0
409758	2006	W	750	42	29	200	0
168084	1997	W	2100	42.5	29	200	0
551973	2012	W	935	44	29	200	0
109529	1995	M	2200	42	30	200	0
278099	2001	W	1400	42	30	200	0
301076	2002	W	1900	42.5	30	200	0
300970	2002	W	1000	43	30	200	0
65535	1993	M	1900	42	31	200	0
327813	2003	W	1150	43	31	200	0
41058	1992	M	800	44	31	200	0
526581	2011	M	1400	44.2	31	200	0
505809	2010	M	1350	41	31.4	200	0
555137	2012	W	1380	44	31.6	200	0
503598	2010	W	1472	41	31.8	200	0
247844	2000	M	1800	40.1	32	200	0
458027	2008	W	1200	41	32	200	0
104974	1995	W	1800	41.2	32	200	0
381917	2005	M	1900	41.5	32	200	0
384872	2005	W	700	41.5	32	200	0
292632	2002	W	1900	42.3	32	200	0
53522	1993	W	1250	42.5	32	200	0
66546	1993	M	1330	43	32	200	0
199655	1998	M	1400	43.5	32	200	0
32366	1992	M	1540	43.5	32	200	0
503402	2010	M	1560	42	32	200	0
453388	2008	W	1000	43	32	200	0
551266	2012	W	2101	43	32	200	0
112472	1995	W	1450	41.5	33	200	0
163824	1997	W	1700	42.5	33	200	0
176494	1997	W	1750	42.5	33	200	0
437073	2007	W	1514	42.5	33	200	0
2111	1991	W	1550	43.5	33	200	0
317506	2003	W	1050	43.5	33	200	0
256076	2000	M	1900	43.7	33	200	0
403704	2006	W	1800	45	33	200	0
503153	2010	M	1220	42.3	33	200	0
551084	2012	W	1700	43	33	200	0
475418	2009	W	2000	43.3	33	200	0
527169	2011	W	1600	43.5	33	200	0
478733	2009	W	1550	44.6	33	200	0
582544	2013	M	800	44	33.5	200	0
578840	2013	W	600	43.5	33.6	200	0
119723	1995	W	1900	42	34	200	0
168530	1997	W	1700	42	34	200	0
437002	2007	M	1550	42	34	200	0
201568	1998	W	720	42.2	34	200	0
278276	2001	W	550	42.5	34	200	0
304978	2002	W	650	42.8	34	200	0
116102	1995	W	1100	43	34	200	0
114819	1995	W	1200	43	34	200	0
161124	1997	W	1450	43	34	200	0
253486	2000	W	1610	43	34	200	0
328441	2003	M	1200	43.2	34	200	0
201373	1998	W	850	44	34	200	0
228655	1999	W	2300	44	34	200	0
26914	1992	M	1550	44	34	200	0
350519	2004	M	1000	44	34	200	0
343976	2004	W	1870	44.4	34	200	0
201416	1998	W	1600	44.5	34	200	0
52692	1993	W	1600	46.5	34	200	0
504643	2010	W	1900	43.5	34	200	0
576989	2013	W	2000	43.5	34	200	0
579866	2013	M	960	43.8	34	200	0
577153	2013	M	1400	43.5	34.5	200	0
449496	2008	M	600	45.5	34.5	200	0
529654	2011	M	2100	43	34.6	200	0
501297	2010	W	1298	43.5	34.6	200	0
194857	1998	M	1550	42.5	35	200	0
278816	2001	M	1800	42.8	35	200	0
93498	1994	W	1100	43	35	200	0
272639	2001	M	1400	43	35	200	0
273340	2001	W	1140	43	35	200	0
323726	2003	M	1600	43	35	200	0
325188	2003	W	1500	43	35	200	0
248557	2000	W	1100	43.5	35	200	0
294079	2002	M	1200	43.5	35	200	0
381280	2005	M	2100	43.5	35	200	0
80384	1994	M	2000	44	35	200	0
10825	1991	W	1900	44	35	200	0
398292	2006	W	2300	44.5	35	200	0
85763	1994	W	800	45.5	35	200	0
550820	2012	M	1600	42.5	35	200	0
525875	2011	W	1400	43.5	35	200	0
530845	2011	M	1170	44.3	35	200	0
422984	2007	M	1700	44.5	35	200	0
502951	2010	W	1550	44.5	35	200	0
525857	2011	M	1300	44.5	35	200	0
422229	2007	W	1830	42.5	35.5	200	0
453272	2008	W	1700	43.7	35.5	200	0
582916	2013	W	1000	43	35.8	200	0
556449	2012	M	1300	45.5	35.8	200	0
225216	1999	W	1550	42	36	200	0
296489	2002	W	1900	42.5	36	200	0
242145	2000	M	1900	43	36	200	0
433686	2007	W	1680	43.2	36	200	0
191443	1998	W	1600	43.5	36	200	0
214673	1999	W	1600	43.7	36	200	0
172958	1997	W	1100	44	36	200	0
28236	1992	M	1600	44	36	200	0
61907	1993	M	800	44	36	200	0
66558	1993	W	1400	44	36	200	0
401884	2006	W	1000	44	36	200	0
455258	2008	W	1395	44	36	200	0
345369	2004	W	1760	44.2	36	200	0
201938	1998	M	1500	44.5	36	200	0
436251	2007	W	1550	44.5	36	200	0
462738	2008	M	1600	45	36	200	0
399671	2006	M	1400	46.2	36	200	0
480355	2009	W	2100	42	36	200	0
530204	2011	M	2001	42	36	200	0
582712	2013	M	1450	43.5	36	200	0
580724	2013	W	2000	44	36	200	0
422056	2007	W	1650	45.2	36	200	0
268966	2001	W	1800	42.5	37	200	0
138215	1996	M	1100	44	37	200	0
321475	2003	W	1950	44	37	200	0
251589	2000	M	1700	44.5	37	200	0
300125	2002	M	1400	44.5	37	200	0
302666	2002	W	1100	44.5	37	200	0
51570	1993	W	1390	45	37	200	0
437401	2007	M	950	45	37	200	0
357079	2004	M	2000	46	37	200	0
449475	2008	M	800	44	37	200	0
551974	2012	W	1800	46	37	200	0
475272	2009	W	1800	44.5	37.5	200	0
555060	2012	M	715	44	37.6	200	0
174318	1997	M	2400	43	38	200	0
375049	2005	M	1650	43	38	200	0
195079	1998	M	1800	43.5	38	200	0
131332	1996	M	1100	44	38	200	0
161126	1997	W	1500	44	38	200	0
242667	2000	M	1750	44	38	200	0
12831	1991	W	1040	44	38	200	0
159961	1997	W	1800	44.2	38	200	0
144942	1996	W	1000	45	38	200	0
426306	2007	W	700	45	38	200	0
109421	1995	M	1600	45.5	38	200	0
108679	1995	W	950	45.5	38	200	0
33017	1992	W	1000	45.5	38	200	0
462841	2008	M	1580	45.5	38	200	0
256918	2000	W	1200	46	38	200	0
500113	2010	M	1520	44	38	200	0
500367	2010	M	1120	44.3	38	200	0
475747	2009	M	850	45.5	38	200	0
550352	2012	W	830	44.9	38.7	200	0
295263	2002	W	1800	42.5	39	200	0
253203	2000	W	1100	43	39	200	0
277051	2001	M	900	44	39	200	0
26435	1992	W	1500	44.5	39	200	0
323231	2003	W	1640	44.5	39	200	0
198719	1998	M	1300	45	39	200	0
172178	1997	M	1620	45.5	39	200	0
503539	2010	M	1300	46	39	200	0
105384	1995	M	1500	43	40	200	0
136529	1996	M	1900	43	40	200	0
171964	1997	W	1800	43	40	200	0
81199	1994	M	1900	44	40	200	0
280132	2001	M	1200	44	40	200	0
346416	2004	M	1850	44	40	200	0
456420	2008	M	1450	44.4	40	200	0
107389	1995	W	1900	44.5	40	200	0
55183	1993	M	900	44.5	40	200	0
107933	1995	M	1700	45	40	200	0
195624	1998	M	1100	45	40	200	0
399975	2006	W	900	45.5	40	200	0
269206	2001	W	1700	45.6	40	200	0
527757	2011	W	1530	40	40	200	0
475799	2009	M	1700	44.5	40	200	0
550117	2012	M	1000	44.7	40	200	0
582444	2013	M	1000	46	40	200	0
525873	2011	M	1400	46.5	40	200	0
554988	2012	M	1500	NA	40.2	200	0
272168	2001	W	850	42	41	200	0
35986	1992	M	1600	45	41	200	0
376018	2005	M	1720	45.2	41	200	0
169760	1997	M	1400	45.5	41	200	0
452274	2008	M	1100	45	41	200	0
578462	2013	M	1150	44.5	41.2	200	0
133253	1996	M	1900	44	42	200	0
280366	2001	M	1500	44	42	200	0
296420	2002	M	2000	46	42	200	0
246024	2000	M	1720	47	42	200	0
39352	1992	W	1400	50.5	42	200	0
503236	2010	W	1750	42.3	42	200	0
578472	2013	W	1350	43.5	42	200	0
271614	2001	M	870	44.5	43	200	0
118293	1995	M	1800	46	43	200	0
167068	1997	M	1340	44.5	44	200	0
11587	1991	M	2000	45	44	200	0
138186	1996	W	1800	45.5	44	200	0
551775	2012	W	1000	45.5	44	200	0
550833	2012	M	1600	46	44	200	0
549993	2012	M	1500	47.1	44	200	0
525790	2011	M	1700	46.5	45	200	0
582706	2013	M	1300	46.5	45	200	0
197110	1998	M	1400	46.5	46	200	0
501138	2010	W	1200	45.5	35	200	1
9843	1991	W	1750	42	39	200	1
273889	2001	M	1950	48.2	61	200	1
487217	2009	M	810	53	65	200	1
247613	2000	M	2000	44	84	200	1
112851	1995	M	1700	43.1	28	201	0
370303	2005	M	1500	42.9	31	201	0
113139	1995	W	1300	43.5	31	201	0
452250	2008	W	1300	42.2	31	201	0
552455	2012	W	1800	43.1	31	201	0
345257	2004	W	1900	42.6	32	201	0
145002	1996	M	1400	43	32	201	0
131738	1996	W	1800	43.8	32	201	0
196964	1998	W	1600	44	32	201	0
552478	2012	W	1200	42.1	32	201	0
551218	2012	W	1550	43	32	201	0
479748	2009	W	1600	43.7	32	201	0
347938	2004	M	2084	42.5	33	201	0
89800	1994	W	1700	43.2	33	201	0
161343	1997	M	2000	43.3	33	201	0
530709	2011	W	1250	42.5	33	201	0
476269	2009	W	1200	42.6	33	201	0
376734	2005	W	1450	41.8	34	201	0
430455	2007	W	1600	43	34	201	0
305234	2002	M	1400	44.5	34	201	0
449079	2008	M	1600	44.2	34	201	0
582377	2013	M	1680	44.5	34	201	0
552581	2012	M	1760	47.7	34	201	0
29399	1992	M	1740	43.5	35	201	0
109669	1995	W	1300	44	35	201	0
109746	1995	M	1100	46	35	201	0
200729	1998	W	1400	42	36	201	0
401490	2006	M	1100	43.8	36	201	0
202415	1998	W	950	44	36	201	0
146448	1996	M	1750	44.5	36	201	0
401311	2006	M	1550	44.5	36	201	0
555404	2012	W	1600	43.1	36	201	0
503244	2010	M	1780	44.5	36	201	0
525625	2011	M	1840	45.6	36	201	0
448566	2008	M	1780	45.3	36.5	201	0
92099	1994	M	1650	43.4	37	201	0
425111	2007	W	1000	43.7	37	201	0
555561	2012	M	1900	44.2	37	201	0
167956	1997	M	2100	44	38	201	0
280156	2001	W	1250	44.5	38	201	0
378162	2005	M	1400	46.4	38	201	0
551213	2012	W	1853	44.5	38	201	0
582107	2013	M	1600	45	38	201	0
132492	1996	W	1780	41.5	39	201	0
83420	1994	M	1100	43.3	39	201	0
197047	1998	M	1900	44	39	201	0
277855	2001	M	1250	44.5	39	201	0
3665	1991	M	1300	43	40	201	0
58887	1993	M	2100	46	40	201	0
500400	2010	W	1075	44.3	40	201	0
253803	2000	M	1800	44.7	41	201	0
299146	2002	M	950	44.7	42	201	0
320812	2003	W	1300	45.1	42	201	0
115200	1995	W	950	46.4	42	201	0
301052	2002	W	1750	34	43	201	0
347853	2004	M	1100	45	43	201	0
354237	2004	W	920	45.3	43	201	0
88723	1994	M	2000	46.2	44	201	0
380697	2005	M	1800	46.8	44	201	0
92226	1994	W	1040	44.6	45	201	0
501463	2010	M	1400	47.1	45	201	0
162457	1997	M	800	42	34	201	1
248463	2000	W	2000	NA	35	201	1
271147	2001	W	1400	44	40	201	1
93529	1994	W	1900	NA	NA	202	0
448488	2008	W	1220	38.2	25	202	0
502134	2010	M	1755	44.5	25	202	0
224177	1999	W	1800	44	28	202	0
295111	2002	M	1700	44.6	29	202	0
423586	2007	W	980	42	30	202	0
2005	1991	W	2050	42.5	31	202	0
379157	2005	M	2000	43	31	202	0
452550	2008	W	1000	42	31	202	0
550567	2012	W	2000	42.5	31	202	0
580726	2013	W	1450	43.7	31	202	0
12124	1991	W	1250	43.2	32	202	0
199099	1998	W	1450	45	32	202	0
448319	2008	W	2000	41.8	32	202	0
475421	2009	M	1400	43.1	32	202	0
322852	2003	W	1850	42.2	33	202	0
376322	2005	W	1800	42.5	33	202	0
401862	2006	M	700	45.6	33	202	0
479873	2009	M	1450	42	33	202	0
526295	2011	W	1507	43	33	202	0
502131	2010	W	1900	43.6	33	202	0
379429	2005	W	1950	42.6	34	202	0
188367	1998	M	1850	43.5	34	202	0
435355	2007	W	1350	43.5	34	202	0
377796	2005	M	1400	44	34	202	0
448955	2008	M	2120	43.4	34	202	0
524988	2011	M	1850	43.7	34.5	202	0
354526	2004	M	1400	34.8	35	202	0
107836	1995	W	1450	42.5	35	202	0
411640	2006	M	550	43	35	202	0
246350	2000	W	1800	44	35	202	0
142300	1996	M	1950	44.3	35	202	0
274014	2001	M	2199	44.5	35	202	0
527634	2011	W	1820	43.7	35	202	0
476580	2009	W	1020	43.8	35	202	0
41528	1992	W	1000	43.2	36	202	0
437566	2007	M	950	43.2	36	202	0
347757	2004	M	1150	44.2	36	202	0
344623	2004	W	1390	44.9	36	202	0
4975	1991	M	2020	45.4	36	202	0
454249	2008	M	2000	45.5	36	202	0
168803	1997	M	1480	46.2	36	202	0
119753	1995	M	700	48	36	202	0
479838	2009	M	1950	43	36	202	0
422194	2007	W	1750	44	36	202	0
193317	1998	W	1800	43.1	37	202	0
382216	2005	W	1050	43.4	37	202	0
198289	1998	M	750	43.5	37	202	0
169707	1997	M	2200	44.1	37	202	0
332032	2003	M	1600	44.3	37	202	0
162507	1997	M	1500	44.4	37	202	0
375371	2005	W	1550	48	37	202	0
526437	2011	M	980	42.7	37	202	0
271185	2001	W	700	41.5	38	202	0
80390	1994	M	2200	43	38	202	0
88554	1994	W	1650	43.5	38	202	0
61082	1993	M	1100	43.5	38	202	0
426191	2007	M	1300	43.9	38	202	0
385236	2005	M	1100	44	38	202	0
107753	1995	M	1700	44.2	38	202	0
380624	2005	M	1546	44.7	38	202	0
130405	1996	M	900	45	38	202	0
379080	2005	W	1900	45.1	38	202	0
280157	2001	M	1000	46	38	202	0
452986	2008	W	1880	44	38.5	202	0
378838	2005	M	1650	43.5	39	202	0
163466	1997	M	1600	44	39	202	0
818	1991	W	1650	44	39	202	0
327317	2003	M	2150	45.5	39	202	0
409609	2006	W	1000	45.5	39	202	0
111081	1995	W	1100	45.6	39	202	0
458516	2008	W	1950	46	39	202	0
227226	1999	M	1600	46.2	39	202	0
582336	2013	M	1338	45	39	202	0
317930	2003	M	1700	44	40	202	0
133359	1996	W	900	44.5	40	202	0
188675	1998	M	1300	44.5	40	202	0
383314	2005	W	1940	44.8	40	202	0
114363	1995	M	1800	45.3	40	202	0
243971	2000	M	1700	45.3	40	202	0
133909	1996	W	980	44.2	41	202	0
256112	2000	M	1780	44.5	42	202	0
502615	2010	W	1850	46.4	42	202	0
190725	1998	W	1800	42.5	45	202	0
91185	1994	W	1750	48	42	202	1
163628	1997	W	1455	42	NA	203	0
227708	1999	W	1915	42.5	28	203	0
578029	2013	W	1700	42	29.8	203	0
113378	1995	W	1900	42.2	30	203	0
374169	2005	W	2000	43	30	203	0
298478	2002	W	1660	44	31	203	0
134118	1996	M	1750	44.5	31	203	0
555596	2012	M	1960	40.8	31	203	0
422966	2007	W	2100	43	31	203	0
87855	1994	W	1550	41.8	32	203	0
424623	2007	M	1860	43.3	32	203	0
527421	2011	M	2100	41.8	32	203	0
452936	2008	M	1560	43.2	32	203	0
192635	1998	W	2200	42.6	33	203	0
196707	1998	W	900	43	33	203	0
431922	2007	M	1700	43.3	33	203	0
356459	2004	M	1500	44	33	203	0
529682	2011	M	1850	43.5	33	203	0
502816	2010	W	900	45.4	33	203	0
400304	2006	W	2000	43	34	203	0
456601	2008	W	1580	43.1	34	203	0
422325	2007	W	1750	NA	34	203	0
381419	2005	M	2200	43.5	35	203	0
304016	2002	M	1400	43.8	35	203	0
133080	1996	W	1300	44.1	35	203	0
458512	2008	M	1950	46	35	203	0
256019	2000	W	2035	43.4	36	203	0
458693	2008	W	1950	44.2	36	203	0
430323	2007	M	900	44.8	36	203	0
86170	1994	W	1400	44.9	36	203	0
268596	2001	M	1900	45.4	36	203	0
65544	1993	M	950	45.5	36	203	0
160014	1997	W	1237	46	36	203	0
529018	2011	W	1750	43.8	36	203	0
304646	2002	W	950	44	37	203	0
378029	2005	W	1700	44.6	37	203	0
400612	2006	M	1500	44.9	37	203	0
400016	2006	M	2130	46	37	203	0
431305	2007	W	2200	45.5	38	203	0
372373	2005	W	750	46	38	203	0
172014	1997	M	1750	54.5	38	203	0
582337	2013	M	1500	44.2	38	203	0
196435	1998	W	1000	43.5	39	203	0
318426	2003	W	1490	43.5	39	203	0
106742	1995	W	830	43.8	39	203	0
90106	1994	W	1000	45.2	39	203	0
437364	2007	M	1700	45.9	39	203	0
526441	2011	M	995	44.8	39	203	0
500195	2010	M	1350	45.7	39	203	0
132005	1996	W	1600	43.6	40	203	0
111187	1995	W	1500	45.1	40	203	0
35035	1992	M	1200	46	40	203	0
501545	2010	M	600	44.7	40	203	0
190	1991	W	2200	43.5	41	203	0
80255	1994	W	950	44.4	41	203	0
53677	1993	M	1900	45.5	41	203	0
384526	2005	W	1803	45.7	41	203	0
377953	2005	M	900	46.4	41	203	0
577542	2013	W	1113	44	41	203	0
479131	2009	M	1200	44.4	41	203	0
198698	1998	W	1000	NA	41	203	0
117064	1995	W	1700	44.4	43	203	0
279304	2001	M	2000	44.4	43	203	0
133183	1996	M	1500	45	43	203	0
478726	2009	W	1000	45.5	43	203	0
221550	1999	M	850	46.5	45	203	0
505833	2010	W	1770	41	30	203	1
112612	1995	W	1490	50	55	203	1
138982	1996	W	2100	44	56	203	1
372277	2005	M	1450	47.5	64	203	1
201772	1998	M	1500	45	40	203	5
553582	2012	W	2000	40.2	27	204	0
321707	2003	M	1595	41.4	29	204	0
230504	1999	W	1800	44.2	29	204	0
578826	2013	M	1000	43	30	204	0
141302	1996	M	1720	43.4	32	204	0
173741	1997	W	2300	44.2	32	204	0
323143	2003	W	1100	44	33	204	0
452870	2008	M	1720	45.2	33	204	0
356892	2004	W	1900	42	34	204	0
242735	2000	M	1700	43.2	34	204	0
429902	2007	W	1540	43.8	34	204	0
526019	2011	W	840	44.5	34	204	0
501881	2010	W	1763	45	34	204	0
452260	2008	M	1900	43	34.5	204	0
372570	2005	M	1400	43.5	35	204	0
424841	2007	W	1850	43.8	35	204	0
353142	2004	M	950	44.4	35	204	0
217551	1999	W	800	44.5	35	204	0
304884	2002	M	980	44.5	35	204	0
582457	2013	W	1000	44.8	35	204	0
526286	2011	W	1706	45	35	204	0
579511	2013	M	1900	46.4	35	204	0
578845	2013	W	950	44	35.8	204	0
172129	1997	W	1800	43.4	36	204	0
160683	1997	M	1800	43.5	36	204	0
244817	2000	W	1500	44.5	36	204	0
376629	2005	W	2300	45	36	204	0
201309	1998	W	1500	43	37	204	0
377654	2005	W	1750	43	37	204	0
293860	2002	W	1880	43.5	37	204	0
317583	2003	M	1600	44.2	37	204	0
426350	2007	W	1050	44.3	37	204	0
349449	2004	W	1590	44.5	37	204	0
165752	1997	M	1850	46	37	204	0
526005	2011	W	700	44.9	37.8	204	0
38717	1992	M	800	43	38	204	0
354187	2004	M	1400	43.6	38	204	0
329608	2003	W	1170	44.2	38	204	0
347275	2004	M	1900	45.7	38	204	0
581708	2013	W	1540	44.5	38	204	0
551713	2012	M	1620	45	38.5	204	0
331276	2003	W	1600	43	39	204	0
138282	1996	W	1700	43.5	39	204	0
136872	1996	M	1900	44	39	204	0
241133	2000	M	2300	44	39	204	0
254253	2000	M	1320	44	39	204	0
270469	2001	M	1860	44.3	39	204	0
301373	2002	M	1650	42.5	40	204	0
297736	2002	M	1700	43.7	40	204	0
299168	2002	M	1950	43.7	40	204	0
399096	2006	M	1900	44	40	204	0
304724	2002	W	1800	46	40	204	0
525979	2011	W	800	45.1	40	204	0
458150	2008	W	1000	43.4	41	204	0
87736	1994	M	1800	45.1	41	204	0
81297	1994	M	1975	45.2	41	204	0
278931	2001	M	1600	45.9	42	204	0
58800	1993	M	1900	46	42	204	0
331133	2003	W	1815	46.5	43	204	0
583253	2013	M	800	40.2	43	204	0
321045	2003	M	1900	45	45	204	0
322516	2003	M	1900	46.2	46	204	0
550309	2012	M	1100	46.5	46.9	204	0
246433	2000	M	1650	46.4	48	204	0
175975	1997	M	2085	45.5	49	204	0
539439	2011	W	1500	47	50	204	0
174550	1997	W	1790	44	34	204	1
143804	1996	W	2000	43	45	204	1
270865	2001	W	1250	47	52	204	1
532412	2011	W	1400	48	60	204	1
452723	2008	W	1200	42	25	205	0
478336	2009	W	780	40.8	26	205	0
377759	2005	M	1100	42.5	27	205	0
452658	2008	W	700	42.5	27	205	0
303635	2002	W	1650	41	28	205	0
477147	2009	W	1780	43	28	205	0
531206	2011	M	1350	43.5	29	205	0
5756	1991	W	1300	38.5	30	205	0
372210	2005	W	1900	44	30	205	0
530275	2011	W	1800	42	30	205	0
453389	2008	M	500	42	30.5	205	0
89020	1994	M	1400	40.7	31	205	0
461644	2008	W	985	42	31	205	0
174987	1997	W	1250	43.3	31	205	0
411371	2006	M	1800	44.5	31	205	0
60469	1993	M	1600	45	31	205	0
578296	2013	M	1530	42.5	31	205	0
1356	1991	W	1190	42	32	205	0
12719	1991	W	1300	42	32	205	0
403330	2006	W	2000	42.2	32	205	0
81588	1994	W	1600	42.6	32	205	0
130465	1996	W	950	43	32	205	0
2343	1991	M	1380	43.5	32	205	0
436887	2007	M	1600	43.5	32	205	0
294016	2002	W	1300	43.8	32	205	0
81284	1994	M	1400	45.7	32	205	0
528710	2011	M	2000	43.5	32	205	0
526671	2011	W	1440	42.5	32.5	205	0
115457	1995	M	1500	42	33	205	0
66575	1993	W	2050	43	33	205	0
84738	1994	W	1400	45	33	205	0
59207	1993	M	1920	46	33	205	0
410653	2006	M	1050	46	33	205	0
479471	2009	M	550	43	33	205	0
66533	1993	M	1950	42.5	34	205	0
246027	2000	W	1400	43.1	34	205	0
268211	2001	W	1500	43.7	34	205	0
324880	2003	W	1350	43.8	34	205	0
39349	1992	M	1680	44	34	205	0
109207	1995	W	1200	44.2	34	205	0
88069	1994	W	1500	44.5	34	205	0
63587	1993	M	1700	44.5	34	205	0
326472	2003	M	950	44.5	34	205	0
477343	2009	W	2020	41.5	34	205	0
578397	2013	W	1000	43	34	205	0
578341	2013	W	1900	43.5	34	205	0
450939	2008	W	1590	44	34	205	0
553509	2012	W	2200	44	34	205	0
531034	2011	M	1600	45	34	205	0
530542	2011	W	1050	44.5	34.5	205	0
80447	1994	W	2100	42	35	205	0
351221	2004	W	950	42	35	205	0
327411	2003	W	1100	42.5	35	205	0
429233	2007	W	1540	43	35	205	0
371453	2005	W	1100	44	35	205	0
138281	1996	M	1700	44.2	35	205	0
432050	2007	W	1400	44.2	35	205	0
87131	1994	M	650	44.5	35	205	0
137358	1996	M	1400	45	35	205	0
301402	2002	W	1900	45.5	35	205	0
427755	2007	W	2100	46	35	205	0
578480	2013	W	1450	43	35	205	0
551656	2012	W	1700	43.3	35	205	0
555544	2012	M	1500	45.9	35	205	0
504984	2010	W	1380	43.5	35.4	205	0
580097	2013	W	1650	44.5	35.5	205	0
554906	2012	W	1350	45.5	35.7	205	0
456090	2008	W	1550	43	36	205	0
253752	2000	W	1240	43.5	36	205	0
84667	1994	M	1680	44	36	205	0
160588	1997	W	2000	44	36	205	0
227656	1999	M	2030	44	36	205	0
36597	1992	M	1700	44	36	205	0
380574	2005	W	920	44	36	205	0
371065	2005	W	1850	44.5	36	205	0
349888	2004	W	1900	45	36	205	0
432879	2007	M	1300	45	36	205	0
453827	2008	M	2000	45	36	205	0
195956	1998	W	740	45.5	36	205	0
248499	2000	M	1080	45.5	36	205	0
8840	1991	M	1650	45.5	36	205	0
525635	2011	M	2070	42.4	36	205	0
529951	2011	W	1800	43	36	205	0
502240	2010	W	1650	44.5	36	205	0
501851	2010	M	1400	46.7	36	205	0
502026	2010	M	1000	43	36.5	205	0
525164	2011	W	1700	44.2	36.5	205	0
141269	1996	W	2200	41.7	37	205	0
305543	2002	W	1600	43	37	205	0
374589	2005	W	1850	43	37	205	0
215698	1999	W	1500	44	37	205	0
8368	1991	M	2000	44	37	205	0
317428	2003	M	1350	44	37	205	0
175042	1997	M	1900	44.2	37	205	0
402797	2006	M	1000	44.2	37	205	0
32977	1992	M	1050	44.5	37	205	0
11782	1991	W	1800	44.5	37	205	0
53126	1993	W	1000	44.5	37	205	0
322988	2003	M	1250	44.5	37	205	0
54613	1993	M	900	44.6	37	205	0
355128	2004	M	1700	44.8	37	205	0
34832	1992	M	1300	45	37	205	0
375171	2005	W	1480	45	37	205	0
295109	2002	W	1500	45.2	37	205	0
383587	2005	M	1400	45.5	37	205	0
422884	2007	M	1850	42.5	37	205	0
578737	2013	M	1166	42.5	37	205	0
450130	2008	W	1800	44	37	205	0
553723	2012	W	2120	45	37	205	0
525812	2011	M	1250	45.5	37	205	0
475445	2009	W	1250	44.2	37.5	205	0
582791	2013	M	800	45	37.5	205	0
135071	1996	M	1400	43	38	205	0
295360	2002	W	1850	43	38	205	0
322463	2003	W	1400	43.5	38	205	0
176415	1997	W	1200	44	38	205	0
189682	1998	M	1600	44	38	205	0
220953	1999	M	1450	44	38	205	0
56224	1993	M	1700	44	38	205	0
4209	1991	M	1200	44	38	205	0
187951	1998	M	1390	44.4	38	205	0
113332	1995	M	1065	44.5	38	205	0
406393	2006	M	1200	44.5	38	205	0
162461	1997	M	1750	45	38	205	0
279510	2001	M	1200	45	38	205	0
66556	1993	W	1825	45	38	205	0
352439	2004	M	1550	45	38	205	0
351830	2004	W	1700	45	38	205	0
141423	1996	M	950	45.5	38	205	0
159620	1997	M	1800	46.5	38	205	0
477976	2009	M	1000	46	38	205	0
551667	2012	M	1900	44	38.5	205	0
131502	1996	M	1920	43.5	39	205	0
328999	2003	M	1600	44.8	39	205	0
305574	2002	W	1280	45	39	205	0
405894	2006	M	1350	45	39	205	0
371907	2005	W	1500	45.5	39	205	0
146110	1996	M	1900	46.5	39	205	0
452906	2008	M	620	43.4	39	205	0
480289	2009	M	1700	44	39	205	0
502660	2010	M	1250	45	39	205	0
525104	2011	M	1400	45.1	39	205	0
527240	2011	M	1780	45.8	39	205	0
551780	2012	M	800	46	39	205	0
551777	2012	M	800	47.8	39	205	0
296472	2002	M	1800	43.8	40	205	0
200440	1998	W	1800	43.8	40	205	0
423636	2007	W	1400	44	40	205	0
191429	1998	M	1000	44.5	40	205	0
434269	2007	M	1180	44.6	40	205	0
270461	2001	M	1100	44.7	40	205	0
351022	2004	M	1150	45	40	205	0
223499	1999	M	1600	45.3	40	205	0
28537	1992	M	1800	45.5	40	205	0
114330	1995	M	1800	45.6	40	205	0
274064	2001	W	2100	45.9	40	205	0
458859	2008	M	1300	46.5	40	205	0
278955	2001	M	1250	46.6	40	205	0
500044	2010	M	1600	45.5	40	205	0
526018	2011	W	1290	45.8	40	205	0
504949	2010	W	1800	44.3	40.6	205	0
165335	1997	M	1300	44.5	41	205	0
296469	2002	M	1750	44.5	41	205	0
400778	2006	M	1500	45	41	205	0
112739	1995	M	1650	45.5	41	205	0
244971	2000	M	1100	46.5	41	205	0
553974	2012	M	2300	44	41	205	0
499609	2010	M	1800	44.5	41	205	0
526576	2011	W	1300	44.8	41	205	0
525817	2011	W	1550	45	41	205	0
82702	1994	M	1550	40.2	42	205	0
202284	1998	M	1800	44	42	205	0
253133	2000	M	1800	44.6	42	205	0
399188	2006	M	1300	45.2	42	205	0
79756	1994	M	1900	46	42	205	0
347537	2004	W	800	46.4	42	205	0
4586	1991	M	1700	46.5	42	205	0
582747	2013	M	1650	47	42	205	0
276922	2001	M	1500	NA	42	205	0
27057	1992	M	1700	43	43	205	0
188394	1998	M	1800	45.6	43	205	0
252690	2000	M	1500	46	43	205	0
350766	2004	M	820	47	43	205	0
451949	2008	M	1720	44.5	43	205	0
246302	2000	W	1150	44	44	205	0
66542	1993	W	720	44	44	205	0
119013	1995	M	1320	44.8	44	205	0
220052	1999	M	1800	45.5	44	205	0
199648	1998	M	680	46	44	205	0
371497	2005	W	1350	46	44	205	0
37870	1992	M	1700	46.5	44	205	0
458334	2008	M	1550	46.5	44	205	0
191372	1998	M	1400	44.5	45	205	0
274439	2001	W	1850	45	45	205	0
61408	1993	M	1100	46	45	205	0
245507	2000	M	1700	45	46	205	0
487981	2009	W	1800	45	46	205	0
347428	2004	M	1800	46	48	205	0
377927	2005	M	1400	45.2	50	205	0
273894	2001	M	1900	45.5	50	205	0
422526	2007	M	2290	42.5	31	205	1
559746	2012	M	1550	44	35	205	1
63136	1993	W	1850	43	37	205	1
380276	2005	W	1800	41.5	39	205	1
432063	2007	W	1750	42	48	205	1
140348	1996	W	2100	48.5	66	205	1
381216	2005	M	2300	50	83	205	2
584847	2013	M	1400	55	98	205	2
5232	1991	M	1500	43.5	31	206	0
113562	1995	M	1200	47	32	206	0
291630	2002	M	1640	42.8	33	206	0
358014	2004	W	1600	43.1	34	206	0
162952	1997	M	1700	45.5	34	206	0
371530	2005	W	1500	43	35	206	0
317405	2003	M	1460	45.1	36	206	0
579427	2013	M	1850	44.7	36	206	0
105095	1995	M	1550	45.6	36.5	206	0
254698	2000	W	1500	44	37	206	0
217424	1999	W	1050	44.7	37	206	0
276352	2001	W	1150	45.5	37	206	0
355123	2004	W	1700	45.5	37	206	0
429891	2007	W	1750	45.7	37	206	0
370907	2005	M	1850	44.8	38	206	0
112981	1995	W	1750	45	38	206	0
130816	1996	M	1800	45.7	38	206	0
398639	2006	M	1100	46.7	38	206	0
138549	1996	M	1850	44.9	39	206	0
252718	2000	M	1450	45	39	206	0
428094	2007	W	1105	45.5	39	206	0
36535	1992	M	1800	46.5	39	206	0
480708	2009	W	1650	43.5	39	206	0
448436	2008	M	1000	43.7	39	206	0
526206	2011	W	1700	45	39	206	0
499326	2010	W	1750	45.5	39	206	0
527362	2011	M	1820	45.5	39	206	0
408095	2006	W	2200	45.7	40	206	0
372919	2005	W	1540	46	40	206	0
351272	2004	M	1800	47.4	40	206	0
528176	2011	M	900	44	40	206	0
449690	2008	M	2000	44.7	40.7	206	0
255795	2000	M	1300	44.5	41	206	0
145611	1996	M	1800	45	41	206	0
527389	2011	M	2200	43.3	41	206	0
577936	2013	M	2140	45.9	41	206	0
104751	1995	W	1650	44.8	42	206	0
300742	2002	W	1560	45.8	42	206	0
92281	1994	M	1595	45.3	43	206	0
66584	1993	W	1800	46.5	43	206	0
448478	2008	M	1650	45.2	43	206	0
194228	1998	M	1600	44.3	44	206	0
378331	2005	W	1540	47	44	206	0
167240	1997	M	1200	45.5	45	206	0
115411	1995	M	1240	47	47	206	0
398503	2006	M	1900	40	41	206	1
278692	2001	W	1600	51.6	65	206	2
526685	2011	W	900	41	24	207	0
527633	2011	M	1500	43.8	31	207	0
321709	2003	W	1800	42	34	207	0
431730	2007	M	1100	43	35	207	0
449366	2008	M	1550	43.2	35	207	0
504794	2010	W	1970	44.7	35	207	0
457662	2008	W	1600	42.5	36	207	0
159744	1997	W	1400	43.1	36	207	0
256704	2000	W	1370	44	36	207	0
131346	1996	W	1930	44.1	36	207	0
530729	2011	W	1300	43	36	207	0
527489	2011	M	1300	43.2	36	207	0
358091	2004	M	2300	42.3	37	207	0
109753	1995	M	1100	44	37	207	0
454209	2008	M	1750	45	37	207	0
527585	2011	M	980	44.3	37	207	0
195891	1998	W	850	46.1	39	207	0
476276	2009	M	1760	44.1	39	207	0
166807	1997	W	900	43.5	40	207	0
168887	1997	M	2000	44.5	40	207	0
374030	2005	M	1600	45	40	207	0
504014	2010	M	2040	43.4	40	207	0
480827	2009	W	1100	44.3	40	207	0
582364	2013	M	2000	44.5	40	207	0
479480	2009	M	600	46.5	40.5	207	0
276554	2001	M	600	45.4	41	207	0
581859	2013	W	1600	45.6	41	207	0
247837	2000	M	1750	44.8	42	207	0
159224	1997	W	980	45.1	42	207	0
159118	1997	M	980	45.3	42	207	0
274304	2001	M	1750	45.3	42	207	0
331802	2003	M	2650	43	43	207	0
404944	2006	W	1745	44.5	43	207	0
255620	2000	M	1450	45.6	43	207	0
1161	1991	M	1500	46.5	43	207	0
107076	1995	M	1100	44.5	44	207	0
168026	1997	M	2000	45.5	44	207	0
64680	1993	M	1600	45.5	44	207	0
92532	1994	M	900	48	45	207	0
330891	2003	W	850	44.4	NA	207	0
242798	2000	W	1730	41.5	35	207	1
246605	2000	W	1150	43	37	207	1
251096	2000	M	1500	45.6	29	208	0
91292	1994	M	1600	42.5	30	208	0
478347	2009	W	860	44.2	31	208	0
250286	2000	W	2250	42	32	208	0
526492	2011	M	1420	43.9	33	208	0
356501	2004	M	1600	42	34	208	0
298896	2002	W	1800	43.6	34	208	0
527581	2011	W	1550	43.3	34	208	0
345485	2004	W	1500	43.2	35	208	0
267983	2001	W	1200	43.4	35	208	0
227026	1999	M	2000	43.8	35	208	0
146120	1996	W	1300	44	35	208	0
530853	2011	W	1100	44	35	208	0
555939	2012	M	1378	44.5	35	208	0
456216	2008	M	1300	44	36	208	0
372569	2005	M	1400	45.8	36	208	0
502127	2010	M	1550	44.5	36	208	0
381359	2005	M	1500	43	37	208	0
357899	2004	M	1950	43.2	37	208	0
246713	2000	M	1700	43.9	37	208	0
174472	1997	W	1470	44.2	37	208	0
52253	1993	W	800	48	37	208	0
527645	2011	M	1750	43.5	37	208	0
579132	2013	W	1840	44.4	37	208	0
11739	1991	M	2100	42	38	208	0
115063	1995	M	720	44.2	38	208	0
278259	2001	M	920	44.4	38	208	0
349607	2004	M	1300	44.8	38	208	0
53898	1993	M	650	45	38	208	0
452864	2008	M	1550	45	38	208	0
187606	1998	W	1822	41	39	208	0
294851	2002	W	1430	44	39	208	0
377330	2005	W	900	44.7	39	208	0
325415	2003	M	1900	45.1	39	208	0
344603	2004	M	2300	45.2	39	208	0
270541	2001	M	1550	45.3	39	208	0
381532	2005	W	1600	43.5	40	208	0
324454	2003	M	2100	44.2	40	208	0
376329	2005	W	1600	44.5	40	208	0
[truncated: 81,067 more rows]

## Sheet: Roe Deer 1991-2013
Hunting Code	Harvest Year	Animal Sex	Hunting Elevation m asl	Hint Foot Length HFL	Weight	Lower Jaw Length LJL	Animal Age
15370	1991	M	1750	NA	0	104	1
192367	1998	M	2100	35.5	17	106	1
90061	1994	M	850	NA	17	107	1
36787	1992	W	2000	NA	16	111	2
331172	2003	W	1600	26	5.9	112	0
28251	1992	W	1100	27.3	7.2	112	0
28771	1992	M	1350	31.6	9.4	114	0
319743	2003	W	750	NA	18	114	2
56441	1993	W	1450	34	14.5	115	2
456634	2008	M	1740	36	18.8	115	1
372108	2005	W	1970	28.8	8.2	116	0
8748	1991	W	2000	35.5	20	116	5
30568	1992	W	1900	29.5	9.2	117	0
166960	1997	W	1750	30.2	8	118	0
174253	1997	W	1950	30.5	9.2	118	0
330341	2003	M	1800	NA	17	118	2
63480	1993	M	1700	29	9	119	0
88915	1994	W	1600	29	10	119	0
131979	1996	M	1850	29	7.2	120	0
267201	2001	M	1800	29.8	8.1	120	0
86226	1994	W	1500	30	8.3	120	0
346757	2004	W	1720	30.5	8.4	120	0
256966	2000	W	1860	31.3	11.6	120	0
27161	1992	W	700	34	11	120	1
462746	2008	M	1000	31	8.8	120	0
421839	2007	M	1975	31.2	9.2	120	0
119432	1995	W	1400	29.5	6.5	121	0
274057	2001	W	1100	30.2	11.5	121	0
80284	1994	M	680	31	8.4	121	0
80286	1994	W	680	31	7.4	121	0
225781	1999	W	800	31	8.8	121	0
345514	2004	M	2080	31	11	121	0
343908	2004	M	1350	32	9.7	121	0
146538	1996	M	850	27.5	7.5	122	0
252051	2000	M	820	29.5	6.6	122	0
276176	2001	M	1550	29.5	9.4	122	0
486	1991	W	1500	29.7	8.7	122	0
144737	1996	M	2000	30.2	7	122	0
171764	1997	M	1500	30.5	7.8	122	0
83655	1994	M	1230	31.9	94	122	0
7924	1991	W	1200	NA	10	122	0
371535	2005	M	1650	NA	15	122	1
143621	1996	M	1900	30	8	123	0
138564	1996	W	1200	30.2	9.5	123	0
269861	2001	M	1980	30.3	8.5	123	0
132510	1996	M	1860	32	12	123	0
219323	1999	W	1540	28.3	8.1	124	0
132104	1996	W	1600	30.5	0	124	0
347559	2004	W	1910	30.6	9.1	124	0
136197	1996	W	2000	30.8	10	124	0
66594	1993	W	850	31.4	87	124	0
320048	2003	W	1500	31.7	10.6	124	0
60778	1993	W	2000	32	10.2	124	0
161257	1997	W	1800	NA	12	124	0
130869	1996	M	1700	26.5	8.1	125	0
92779	1994	W	1400	29.5	9	125	0
146056	1996	W	1720	29.5	9	125	0
52170	1993	W	1300	30.5	9	125	0
158645	1997	W	1200	30.5	9	125	0
371636	2005	M	1700	30.8	10.2	125	0
143	1991	M	1200	31	10	125	0
277647	2001	M	1950	31	8.7	125	0
271497	2001	W	800	31	11	125	0
292892	2002	W	1800	31	10.5	125	0
136829	1996	W	1500	31.5	10	125	0
110366	1995	M	1900	31.9	9.3	125	0
56720	1993	M	1800	32	10.5	125	0
90717	1994	M	1200	32.5	12	125	0
321986	2003	W	1900	34.3	13.7	125	1
158513	1997	W	2100	30	10	126	0
188301	1998	W	2000	30.3	9.6	126	0
82384	1994	W	2100	30.5	9.8	126	0
55925	1993	W	2050	31	9.2	126	0
60611	1993	M	2100	32	12	126	0
245627	2000	W	1700	NA	13	126	0
278905	2001	M	1600	29.3	8	127	0
280474	2001	W	1750	30	8	127	0
53121	1993	W	700	31	8.5	127	0
195199	1998	W	900	31	11.2	127	0
139628	1996	M	1400	32	10	127	0
251836	2000	W	800	32.2	9.6	127	0
280723	2001	M	500	33	11.2	127	0
159879	1997	M	1700	34	13	127	1
422016	2007	W	1800	30.3	10.2	127	0
397738	2006	M	2100	33	11.5	127	0
118163	1995	M	1950	29.5	6.8	128	0
161691	1997	W	836	30	9	128	0
401051	2006	W	2010	30	9.2	128	0
203903	1998	M	1600	30.5	9.5	128	0
1817	1991	M	1650	32	10	128	0
242299	2000	W	1400	32	11	128	0
383326	2005	M	1840	32.1	10.2	128	0
107094	1995	M	933	32.6	9	128	0
41452	1992	W	1800	NA	14	128	0
246704	2000	W	2100	NA	16	128	1
91963	1994	W	1150	29.8	10.5	129	0
322004	2003	M	2200	30.8	8.8	129	0
38904	1992	W	800	31	10	129	0
135806	1996	W	1950	31	9.7	129	0
195967	1998	W	1900	31	10	129	0
331010	2003	W	1580	31	9.6	129	0
132562	1996	W	1800	31.5	11	129	0
290994	2002	W	1850	31.5	9.3	129	0
105643	1995	W	1400	31.7	10.2	129	0
111939	1995	W	650	32.4	10.8	129	0
130959	1996	M	1800	32.5	11	129	0
303154	2002	W	1460	NA	0	129	0
297428	2002	W	1680	NA	14	129	1
35315	1992	W	1800	29	10	130	0
118619	1995	W	1800	29	9.5	130	0
146938	1996	M	1450	29.3	9.1	130	0
119179	1995	W	1300	30	9	130	0
139116	1996	W	1500	30	9.5	130	0
425828	2007	M	1800	30	11	130	0
432813	2007	W	1400	30	9.8	130	0
61587	1993	M	900	30.2	8	130	0
274201	2001	W	980	30.2	9.2	130	0
90698	1994	W	900	30.5	10.7	130	0
90915	1994	W	1400	30.5	10	130	0
166123	1997	M	820	30.5	7.4	130	0
250430	2000	W	900	30.7	10.2	130	0
203339	1998	M	1200	31	10	130	0
189923	1998	M	2150	31	9.8	130	0
162303	1997	W	820	31	10.5	130	0
241404	2000	M	760	31	10	130	0
109839	1995	M	1800	31.5	11	130	0
145166	1996	W	1300	31.5	9.5	130	0
111587	1995	W	745	31.9	11	130	1
109610	1995	M	1800	32	14	130	1
55605	1993	W	645	32	9	130	0
59371	1993	M	520	32	10	130	0
38465	1992	W	1200	32	12	130	1
130494	1996	M	1800	32	0	130	0
136575	1996	W	1900	32	10.8	130	0
256265	2000	M	2050	32.3	10.6	130	0
193299	1998	M	1500	33	12.5	130	0
62338	1993	M	1250	34	9.5	130	0
143122	1996	M	800	34.5	13.5	130	1
112119	1995	M	1300	34.5	18	130	2
292731	2002	M	1450	35.3	17	130	1
410666	2006	W	900	NA	15	130	0
84639	1994	W	1360	30.5	10	131	0
297465	2002	W	1600	31	9.5	131	0
372027	2005	W	1820	31	9.8	131	0
61539	1993	W	1500	31.2	10.5	131	0
217686	1999	W	1600	31.2	10.4	131	0
92187	1994	M	1100	31.5	10	131	0
164568	1997	W	1600	31.5	10.1	131	0
141406	1996	M	1500	32	11.5	131	0
171008	1997	W	1650	32	9	131	0
224960	1999	M	1800	32.4	11.3	131	0
331553	2003	W	1900	32.4	10.9	131	0
92370	1994	W	1485	32.5	10	131	0
88799	1994	M	1150	32.7	13	131	0
171602	1997	M	1710	32.7	12	131	0
276801	2001	W	1900	33.5	11.4	131	0
241456	2000	W	1750	34.1	12.4	131	0
224900	1999	M	1000	NA	0	131	0
227078	1999	W	1850	NA	0	131	0
138259	1996	M	1650	NA	14	131	2
140848	1996	W	1760	29.6	8.9	132	0
92786	1994	W	1900	31	11	132	0
332236	2003	W	2000	31	12	132	0
332104	2003	W	1800	31	12	132	0
402123	2006	W	1650	31	11.2	132	0
159642	1997	W	1160	31.1	10.2	132	0
295056	2002	M	1100	31.1	11	132	0
158724	1997	W	2100	31.2	11	132	0
278169	2001	W	1800	31.2	10.4	132	0
106447	1995	M	600	31.4	9.5	132	0
256134	2000	M	800	31.5	9.3	132	0
243964	2000	M	1350	31.5	9.6	132	0
132194	1996	W	1600	31.6	10.9	132	0
162778	1997	W	614	32	11.7	132	0
255350	2000	M	1067	32	10.6	132	0
93050	1994	M	1300	32.2	10.2	132	0
92543	1994	W	1300	32.2	12	132	0
110289	1995	W	620	32.2	11	132	0
291991	2002	M	1850	32.5	10.5	132	0
130438	1996	M	1800	32.5	17.5	132	3
216	1991	M	960	34	11.5	132	0
64773	1993	W	750	NA	16	132	1
81376	1994	M	600	NA	15	132	1
86064	1994	W	1300	NA	14.5	132	1
220364	1999	W	800	NA	13.5	132	1
250570	2000	M	1725	NA	15.5	132	1
455874	2008	M	1870	NA	16	132	3
280882	2001	M	1700	31	11	133	0
165187	1997	W	1850	31.3	11	133	0
41133	1992	W	1600	31.8	11	133	0
142421	1996	W	2200	32	9.8	133	0
171018	1997	W	2050	32	9.9	133	0
214823	1999	M	1956	32	10	133	0
320577	2003	M	1740	32	11	133	0
245136	2000	W	2000	32.5	11.7	133	0
175901	1997	M	1200	32.5	16	133	1
276875	2001	M	1872	33	12	133	0
397848	2006	W	1800	29.3	10	133	0
66509	1993	W	850	NA	0	133	0
507311	2010	W	1600	NA	15	133	0
189444	1998	M	2100	NA	17	133	1
201270	1998	W	1500	NA	18	133	1
279753	2001	M	1150	NA	0	133	1
511874	2010	W	1700	NA	14	133	1
2149	1991	W	1500	NA	16	133	2
168644	1997	W	2210	NA	18.5	133	3
13932	1991	W	1800	29.3	10	134	0
252772	2000	M	1980	30.5	7	134	0
145959	1996	M	1300	31	11	134	0
136601	1996	W	1820	31	9	134	NA
164255	1997	W	1650	31.5	10.1	134	0
295904	2002	W	1800	31.8	11.3	134	0
162969	1997	M	600	32	9.7	134	0
171816	1997	W	1500	32	10	134	0
144196	1996	M	1100	32.5	11.5	134	0
135646	1996	W	1350	32.5	11.2	134	0
140974	1996	M	1200	33.3	11.7	134	0
325488	2003	W	1800	33.6	11.6	134	0
118581	1995	M	1400	34	12.5	134	0
85128	1994	W	1900	34.5	12.5	134	1
116763	1995	M	1700	36	20	134	4
10924	1991	W	1200	NA	0	134	0
66626	1993	M	900	NA	12	134	0
60854	1993	W	1450	NA	17	134	1
90775	1994	W	1750	NA	13.5	134	1
201139	1998	W	1500	NA	16.5	134	1
200627	1998	W	1000	NA	14	134	1
246737	2000	W	900	NA	16	134	1
293255	2002	M	1820	NA	16.5	134	1
434763	2007	W	1400	NA	15	134	1
7274	1991	M	1900	NA	16	134	2
32132	1992	W	1100	NA	13	134	4
191322	1998	W	1500	30.5	6.4	135	0
137810	1996	W	1200	30.5	10.5	135	0
173936	1997	W	1830	30.5	9.5	135	0
169600	1997	W	1200	30.5	10.5	135	0
93402	1994	W	1240	30.5	10	135	1
85863	1994	W	2200	31	8	135	0
85989	1994	M	1400	31.1	10.8	135	0
110286	1995	W	1350	31.2	9	135	0
87565	1994	M	1500	31.5	10.5	135	0
81689	1994	W	1400	31.5	11	135	0
172716	1997	W	1050	31.5	10	135	0
33035	1992	W	600	32	13	135	1
135689	1996	M	700	32	10.8	135	0
134784	1996	W	2000	32	11	135	0
175433	1997	W	1150	32	10.4	135	0
136766	1996	M	1600	32	12	135	3
194599	1998	M	1050	32.5	10.5	135	1
82041	1994	W	780	32.5	10	135	0
134084	1996	W	850	32.5	11.6	135	0
293755	2002	M	900	32.5	10.5	135	0
86816	1994	M	600	32.5	13	135	1
140291	1996	M	2000	32.7	12.9	135	0
53980	1993	W	1850	33	11.8	135	0
371665	2005	M	1134	33	10.8	135	0
328915	2003	W	1900	33.3	12.8	135	1
245147	2000	M	800	33.5	12.5	135	0
139585	1996	W	1650	33.5	13	135	1
297545	2002	M	950	33.5	8.5	135	1
105253	1995	M	700	34	8.8	135	1
187604	1998	M	1850	34	0.1	135	2
39272	1992	W	2100	34.7	17	135	1
114063	1995	M	930	35	17.2	135	1
325694	2003	W	1850	35	16.5	135	1
421664	2007	M	1881	32	11.3	135	0
136452	1996	W	1380	NA	10	135	0
3311	1991	M	1550	NA	17.5	135	1
65483	1993	M	1000	NA	17	135	1
54604	1993	M	700	NA	0	135	1
53362	1993	W	1300	NA	14.5	135	1
53184	1993	W	600	NA	13	135	1
114895	1995	W	1300	NA	16	135	1
162316	1997	M	1120	NA	15	135	1
171509	1997	M	800	NA	14.9	135	1
172246	1997	W	1050	NA	11	135	1
169507	1997	W	1800	NA	15	135	1
201354	1998	W	1800	NA	13	135	1
241634	2000	M	1420	NA	16	135	1
255868	2000	W	1000	NA	12	135	1
271820	2001	W	1400	NA	10.5	135	1
296238	2002	M	1420	NA	13.5	135	1
381117	2005	M	1200	NA	11	135	1
511887	2010	M	2150	NA	18	135	3
159094	1997	W	1550	30.3	9.7	136	0
350850	2004	W	1450	31.5	11	136	0
55451	1993	M	645	31.8	12	136	1
41358	1992	W	1400	31.9	13.5	136	1
136821	1996	W	1850	32.6	11.5	136	0
170520	1997	M	1700	32.6	11.3	136	0
114331	1995	M	1915	32.7	16	136	1
331824	2003	M	2030	33.5	17.3	136	2
137176	1996	M	1900	34.1	13	136	0
79087	1994	M	1900	34.2	13.4	136	1
246070	2000	W	2040	35	16.5	136	1
33483	1992	M	2000	35.3	16	136	1
33682	1992	W	970	NA	12.5	136	1
34028	1992	W	1900	NA	15	136	1
51890	1993	W	1500	NA	12	136	1
86236	1994	M	1500	NA	16.5	136	1
87589	1994	W	620	NA	14	136	1
109060	1995	W	800	NA	13	136	1
140577	1996	W	1700	NA	16	136	1
165173	1997	M	900	NA	17	136	1
168858	1997	W	2000	NA	16.5	136	1
202578	1998	W	1246	NA	12	136	1
202287	1998	W	500	NA	17	136	1
249581	2000	M	833	NA	16.5	136	1
254488	2000	W	1500	NA	14	136	1
297050	2002	W	1680	NA	16	136	1
304405	2002	W	1900	NA	14	136	1
401219	2006	W	1050	NA	15.5	136	1
507705	2010	M	1730	NA	14.5	136	1
534458	2011	M	1250	NA	17.9	136	1
563660	2012	W	1000	NA	17	136	1
85894	1994	W	1500	NA	14	136	2
138085	1996	W	1910	NA	14.5	136	2
196100	1998	W	1050	30.5	7.5	137	0
114768	1995	W	750	31.2	10	137	0
352455	2004	W	1800	31.2	10.7	137	0
116601	1995	M	2050	31.5	13.5	137	1
176301	1997	M	1250	32	0	137	1
36221	1992	M	900	32.5	12	137	0
134525	1996	M	1190	32.5	10.5	137	0
106653	1995	M	815	32.9	12	137	1
357428	2004	M	1650	33.4	12.7	137	0
140187	1996	M	1800	33.4	18	137	4
216600	1999	W	1900	33.5	11.1	137	0
55362	1993	M	1950	33.5	15	137	1
85945	1994	W	1500	34.1	13.5	137	2
111814	1995	M	1220	34.4	16	137	4
327385	2003	W	1545	NA	0	137	0
7726	1991	W	1450	NA	14	137	1
33280	1992	M	1600	NA	13.5	137	1
31579	1992	W	1770	NA	12	137	1
39141	1992	W	1400	NA	13	137	1
65272	1993	M	1900	NA	16	137	1
58902	1993	W	1975	NA	14	137	1
83927	1994	M	1600	NA	16	137	1
84666	1994	W	1750	NA	17	137	1
110369	1995	M	1550	NA	13	137	1
146561	1996	W	1820	NA	17.5	137	1
164759	1997	W	1200	NA	16	137	1
196090	1998	M	1500	NA	16	137	1
192870	1998	W	800	NA	15	137	1
220821	1999	W	800	NA	12.5	137	1
216518	1999	W	900	NA	11.5	137	1
324058	2003	M	1300	NA	18	137	1
378318	2005	M	980	NA	14.5	137	1
481009	2009	M	721	NA	15	137	1
584222	2013	M	1240	NA	17	137	1
589750	2013	W	1050	NA	16.4	137	1
8624	1991	M	1650	NA	0	137	2
80104	1994	M	1600	NA	17	137	2
560435	2012	M	855	NA	16	137	2
226068	1999	M	1700	NA	19	137	4
321534	2003	M	1370	NA	15	137	6
159669	1997	W	1700	31	9.5	138	0
8556	1991	W	1350	31.5	11	138	0
166019	1997	W	830	31.5	11.5	138	1
131844	1996	W	1800	32	13.6	138	0
139493	1996	W	1780	32.2	11.2	138	0
64664	1993	M	1700	33	13	138	1
134698	1996	W	1650	33.2	13.5	138	1
172600	1997	M	1800	33.2	16.1	138	1
189277	1998	M	1800	33.7	16.1	138	1
250202	2000	M	600	34	11.2	138	0
176213	1997	M	1120	34.2	16.5	138	1
173214	1997	W	1000	34.2	10	138	1
5178	1991	W	1550	34.6	17.1	138	2
90114	1994	W	1100	35.5	16	138	1
33488	1992	W	1000	NA	15	138	1
31810	1992	W	1500	NA	16	138	1
65001	1993	W	1700	NA	16	138	1
61794	1993	W	800	NA	12	138	1
57388	1993	W	1200	NA	14	138	1
54858	1993	W	1100	NA	14	138	1
80052	1994	M	1600	NA	14	138	1
78989	1994	W	1480	NA	17	138	1
82638	1994	W	1350	NA	19	138	1
113551	1995	M	1560	NA	17	138	1
105363	1995	W	890	NA	0	138	1
118806	1995	W	1600	NA	10	138	1
167730	1997	M	1850	NA	16	138	1
161810	1997	W	1000	NA	16	138	1
200841	1998	M	1420	NA	19.8	138	1
195017	1998	M	1700	NA	14	138	1
198056	1998	W	1045	NA	10.7	138	1
400588	2006	W	1680	NA	14.6	138	1
488386	2009	M	1680	NA	18	138	1
487912	2009	M	1410	NA	15	138	1
508865	2010	W	1900	NA	14.8	138	1
583957	2013	W	1450	NA	14.5	138	1
9350	1991	M	1870	NA	0	138	2
56275	1993	W	1200	NA	16	138	2
110326	1995	M	650	NA	16	138	2
159844	1997	W	1690	31	11	139	0
133721	1996	M	1080	31.2	9	139	0
130676	1996	M	1100	32.1	11	139	0
381183	2005	M	1890	33	13.5	139	1
371765	2005	M	1700	34	14.7	139	1
279555	2001	M	900	34.4	13.5	139	0
219804	1999	W	1180	35.5	15	139	1
12990	1991	M	1200	NA	14	139	1
15376	1991	W	1800	NA	0	139	1
35659	1992	M	1500	NA	15	139	1
32687	1992	M	1400	NA	12.5	139	1
29144	1992	M	1620	NA	15	139	1
34039	1992	W	1880	NA	0	139	1
39233	1992	W	1170	NA	16.5	139	1
30130	1992	W	1000	NA	16.4	139	1
53482	1993	M	1400	NA	0	139	1
64939	1993	M	1100	NA	17	139	1
135674	1996	W	1375	NA	11.5	139	1
146565	1996	W	1500	NA	13	139	1
136650	1996	W	1200	NA	14.2	139	1
204074	1998	M	1110	NA	14	139	1
197404	1998	M	1560	NA	14.5	139	1
192429	1998	M	1300	NA	14	139	1
193386	1998	M	1940	NA	18	139	1
198858	1998	W	1560	NA	17	139	1
190333	1998	W	1100	NA	15	139	1
217327	1999	W	1800	NA	15	139	1
214658	1999	W	1500	NA	16	139	1
224349	1999	W	1070	NA	16	139	1
243973	2000	W	1850	NA	11.6	139	1
251651	2000	W	850	NA	15.5	139	1
248807	2000	W	800	NA	13	139	1
278817	2001	W	800	NA	13.5	139	1
305088	2002	W	650	NA	14	139	1
326980	2003	W	1945	NA	14.5	139	1
319905	2003	W	790	NA	15.1	139	1
404652	2006	W	1150	NA	14	139	1
433979	2007	W	1900	NA	15	139	1
427913	2007	W	1200	NA	14.8	139	1
513413	2010	W	1700	NA	16	139	1
532406	2011	W	1900	NA	15	139	1
584810	2013	M	1850	NA	14.5	139	1
590168	2013	W	1700	NA	18	139	1
5398	1991	W	1250	NA	17	139	2
145734	1996	M	2000	NA	15.5	139	2
247750	2000	W	1600	NA	17	139	2
482413	2009	M	1900	NA	19	139	2
379698	2005	W	1763	30.5	11	140	0
112348	1995	W	1150	31	12.5	140	0
56790	1993	W	800	32	11.5	140	1
135098	1996	M	800	32	11	140	0
58997	1993	M	1950	32	11	140	1
56135	1993	M	1600	32.5	9.5	140	1
26648	1992	W	2000	32.5	14	140	1
295810	2002	W	850	32.5	12.4	140	0
52017	1993	M	1300	33	17.5	140	1
402168	2006	M	1600	33	13	140	1
28519	1992	M	1700	33.5	16.2	140	1
60566	1993	M	1980	33.5	18	140	1
57242	1993	W	1750	33.5	15	140	1
78913	1994	M	1750	33.5	17	140	1
82969	1994	W	1700	33.5	12.5	140	1
146010	1996	W	1450	33.5	12	140	1
139614	1996	M	1050	33.5	14.5	140	2
135096	1996	W	1150	34	12.6	140	0
134904	1996	M	2100	34	16.5	140	1
304260	2002	W	1500	34	13.1	140	1
82440	1994	W	750	34.5	14.5	140	1
200847	1998	M	1974	34.6	14.5	140	3
6409	1991	W	1500	35	15	140	1
115187	1995	W	1480	35	14	140	2
161850	1997	W	1470	35.1	15	140	1
6978	1991	M	1800	35.5	17	140	2
172002	1997	M	1000	35.5	10	140	0
91464	1994	W	1000	35.5	16	140	2
61948	1993	M	919	37	16	140	5
11382	1991	M	1600	NA	16	140	1
1343	1991	M	1600	NA	14	140	1
13343	1991	M	1800	NA	14	140	1
12815	1991	M	700	NA	15	140	1
6963	1991	M	700	NA	15	140	1
8040	1991	M	1900	NA	15	140	1
13617	1991	W	1580	NA	14.5	140	1
3699	1991	W	1750	NA	17.5	140	1
3452	1991	W	850	NA	15	140	1
31397	1992	M	1650	NA	16	140	1
38938	1992	M	1800	NA	16.8	140	1
27568	1992	M	2300	NA	15	140	1
40396	1992	M	1900	NA	12	140	1
28555	1992	M	1190	NA	16	140	1
29459	1992	W	2000	NA	16.4	140	1
27660	1992	W	1500	NA	13	140	1
39848	1992	W	1200	NA	15	140	1
32655	1992	W	1900	NA	17	140	1
30291	1992	W	680	NA	14	140	1
39705	1992	W	1650	NA	16	140	1
65895	1993	M	1650	NA	15.5	140	1
61383	1993	M	1680	NA	15.5	140	1
58949	1993	M	1100	NA	18	140	1
55320	1993	M	1850	NA	15	140	1
53015	1993	M	1300	NA	13	140	1
59533	1993	M	1500	NA	17	140	1
52186	1993	M	760	NA	13.5	140	1
61666	1993	M	1000	NA	14	140	1
53656	1993	W	1800	NA	15	140	1
56280	1993	W	900	NA	12	140	1
58821	1993	W	2200	NA	15	140	1
54170	1993	W	1750	NA	12	140	1
55120	1993	W	1800	NA	16	140	1
51912	1993	W	1950	NA	19.5	140	1
66132	1993	W	1700	NA	13	140	1
59500	1993	W	1900	NA	21	140	1
65306	1993	W	1700	NA	16	140	1
55351	1993	W	1650	NA	14.5	140	1
82588	1994	M	1200	NA	16	140	1
84078	1994	M	1500	NA	16.5	140	1
88254	1994	M	1300	NA	16.5	140	1
89469	1994	M	1008	NA	13	140	1
86748	1994	M	1200	NA	15	140	1
90624	1994	W	1880	NA	14.5	140	1
78890	1994	W	2100	NA	13	140	1
81513	1994	W	800	NA	15.5	140	1
114521	1995	M	700	NA	11	140	1
107427	1995	M	800	NA	16	140	1
107446	1995	M	1600	NA	14	140	1
110491	1995	W	1100	NA	14	140	1
118547	1995	W	1800	NA	17.5	140	1
111090	1995	W	1300	NA	12.3	140	1
110387	1995	W	1550	NA	17	140	1
110395	1995	W	1100	NA	16	140	1
113178	1995	W	1400	NA	15	140	1
113633	1995	W	1200	NA	0	140	1
134530	1996	M	1400	NA	15	140	1
146455	1996	M	800	NA	15	140	1
130710	1996	M	1400	NA	14	140	1
132207	1996	M	1200	NA	15	140	1
135016	1996	M	1580	NA	15	140	1
145267	1996	M	900	NA	13	140	1
146686	1996	M	900	NA	14	140	1
146484	1996	W	1050	NA	13.5	140	1
135639	1996	W	1300	NA	12.8	140	1
136631	1996	W	1200	NA	12.6	140	1
131849	1996	W	1590	NA	13	140	1
141993	1996	W	900	NA	15	140	1
141655	1996	W	1750	NA	16	140	1
145235	1996	W	1600	NA	19	140	1
144435	1996	W	2100	NA	16.5	140	1
167075	1997	M	1450	NA	17.5	140	1
162062	1997	M	1860	NA	12	140	1
164473	1997	W	1600	NA	14	140	1
161726	1997	W	1200	NA	14.5	140	1
172287	1997	W	1250	NA	15	140	1
163426	1997	W	1000	NA	16	140	1
162372	1997	W	1700	NA	15	140	1
174278	1997	W	900	NA	0	140	1
173466	1997	W	1400	NA	17	140	1
200649	1998	M	1990	NA	11.8	140	1
194738	1998	M	1000	NA	13.8	140	1
189615	1998	M	1500	NA	13	140	1
201408	1998	M	1800	NA	17	140	1
195182	1998	M	1600	NA	14	140	1
201405	1998	W	1630	NA	16	140	1
203861	1998	W	600	NA	14	140	1
192278	1998	W	1200	NA	15	140	1
193001	1998	W	900	NA	13	140	1
189353	1998	W	1350	NA	12.8	140	1
217580	1999	M	1800	NA	17	140	1
223628	1999	W	2000	NA	15.4	140	1
219253	1999	W	850	NA	14	140	1
246921	2000	M	1700	NA	17	140	1
241776	2000	M	1700	NA	16	140	1
244848	2000	W	2000	NA	14	140	1
251449	2000	W	2050	NA	15.5	140	1
243247	2000	W	1550	NA	16	140	1
245257	2000	W	1100	NA	16	140	1
279470	2001	M	1400	NA	15.2	140	1
278316	2001	M	1800	NA	14.5	140	1
273602	2001	M	2100	NA	17	140	1
274269	2001	W	950	NA	14	140	1
303347	2002	M	1750	NA	17.8	140	1
295705	2002	W	1200	NA	16	140	1
298730	2002	W	2100	NA	16.5	140	1
294815	2002	W	1750	NA	14.5	140	1
325045	2003	W	1420	NA	13	140	1
321896	2003	W	1025	NA	16	140	1
349286	2004	M	1630	NA	17	140	1
350753	2004	M	1650	NA	16	140	1
343852	2004	M	1600	NA	16	140	1
357647	2004	M	1850	NA	15	140	1
354914	2004	W	1600	NA	16	140	1
351030	2004	W	1650	NA	13.8	140	1
379041	2005	W	1550	NA	14.5	140	1
410390	2006	M	1432	NA	14.5	140	1
407523	2006	M	2050	NA	17	140	1
411286	2006	W	2000	NA	16	140	1
436148	2007	W	1100	NA	14.5	140	1
436166	2007	W	1200	NA	15.4	140	1
461813	2008	M	820	NA	15	140	1
457050	2008	M	1500	NA	18.6	140	1
461649	2008	W	1344	NA	16	140	1
457554	2008	W	760	NA	NA	140	1
461819	2008	W	2000	NA	14.5	140	1
488434	2009	W	1100	NA	16.5	140	1
488532	2009	W	1550	NA	15	140	1
507863	2010	M	1950	NA	14.5	140	1
511894	2010	W	2200	NA	15.5	140	1
506301	2010	W	1100	NA	17.5	140	1
536499	2011	M	800	NA	14	140	1
533046	2011	W	1845	NA	17	140	1
564076	2012	W	1700	NA	13	140	1
564282	2012	W	1620	NA	18	140	1
585012	2013	W	1950	NA	16	140	1
588241	2013	W	1050	NA	16	140	1
40152	1992	M	2050	NA	17	140	2
54974	1993	W	1600	NA	14	140	2
78982	1994	M	1700	NA	15.5	140	2
83078	1994	W	1100	NA	14.5	140	2
135818	1996	M	1400	NA	16	140	2
143583	1996	W	1600	NA	13	140	2
132072	1996	W	1400	NA	12	140	2
292685	2002	W	2050	NA	15	140	2
344735	2004	M	1050	NA	14	140	2
133448	1996	M	1790	NA	16	140	3
200305	1998	M	1700	NA	20	140	3
343861	2004	W	900	NA	17	140	3
11646	1991	W	1000	NA	14	140	4
512902	2010	M	1550	NA	21	140	4
586913	2013	M	1290	NA	17	140	4
119781	1995	W	1350	NA	21	140	5
134009	1996	M	1250	NA	17	140	5
267376	2001	W	2100	NA	19	140	6
227769	1999	W	600	NA	14	140	10
4981	1991	W	2150	31.4	9	141	0
63383	1993	W	1872	32	15	141	1
131497	1996	M	2100	32.3	15	141	1
62305	1993	W	1800	32.4	13.5	141	1
52015	1993	W	1400	32.5	17	141	1
141240	1996	M	1800	32.5	16	141	3
60578	1993	W	1800	33	14	141	1
378352	2005	M	900	33	12	141	0
79788	1994	W	1680	33	12.5	141	1
111828	1995	M	2100	33.2	14	141	1
134717	1996	W	1520	33.2	14.5	141	1
166026	1997	M	840	33.2	11.8	141	1
345067	2004	W	1870	33.4	10.6	141	0
139351	1996	W	1100	33.4	12	141	1
112128	1995	W	1510	33.5	14.5	141	1
189115	1998	W	1800	33.5	15.5	141	1
372499	2005	W	2180	33.5	15.1	141	1
130949	1996	W	1870	33.6	15.4	141	1
106633	1995	M	1650	33.8	14.2	141	1
80186	1994	W	1100	33.9	15	141	1
353631	2004	M	1500	34.1	15.9	141	3
54199	1993	W	1850	34.5	14.5	141	1
9702	1991	W	1700	34.5	16	141	2
139217	1996	M	2000	34.5	16	141	2
370425	2005	W	1950	34.6	15.2	141	1
60769	1993	M	2500	35	16	141	1
161078	1997	M	1900	35	16	141	1
166494	1997	M	1360	35	18	141	1
9866	1991	M	1800	35.3	16.9	141	1
189104	1998	M	1900	36.5	12.5	141	1
421865	2007	W	1825	34.8	16	141	4
6062	1991	W	1150	NA	17.5	141	1
74	1991	W	1200	NA	15.5	141	1
4036	1991	W	1200	NA	14	141	1
5373	1991	W	1300	NA	16	141	1
5154	1991	W	1550	NA	12	141	1
31442	1992	M	1800	NA	15	141	1
29476	1992	M	1780	NA	16	141	1
33607	1992	M	1400	NA	15	141	1
30786	1992	W	1000	NA	13.5	141	1
40501	1992	W	1600	NA	0	141	1
33540	1992	W	1200	NA	14	141	1
38579	1992	W	900	NA	0	141	1
34704	1992	W	1300	NA	12	141	1
36673	1992	W	1900	NA	16	141	1
34760	1992	W	1400	NA	15	141	1
55300	1993	M	1950	NA	18.5	141	1
55168	1993	M	1600	NA	19	141	1
63485	1993	M	1850	NA	16.5	141	1
58556	1993	M	1550	NA	15	141	1
54971	1993	M	1500	NA	18	141	1
53772	1993	M	1900	NA	15.5	141	1
59688	1993	W	1300	NA	15.5	141	1
58735	1993	W	1980	NA	15	141	1
56980	1993	W	650	NA	14	141	1
58346	1993	W	1700	NA	14	141	1
53738	1993	W	800	NA	15	141	1
82471	1994	M	1800	NA	18.5	141	1
84665	1994	M	1650	NA	17	141	1
84090	1994	M	1650	NA	15.5	141	1
84048	1994	W	2000	NA	15	141	1
91399	1994	W	1740	NA	15	141	1
115793	1995	M	1200	NA	15	141	1
115975	1995	M	1800	NA	18	141	1
106114	1995	M	1800	NA	17.5	141	1
118384	1995	W	900	NA	15	141	1
105775	1995	W	900	NA	14.5	141	1
135988	1996	M	2000	NA	15	141	1
142671	1996	M	730	NA	13	141	1
135985	1996	W	2060	NA	14	141	1
132906	1996	W	1380	NA	16	141	1
145698	1996	W	2100	NA	0	141	1
141286	1996	W	1400	NA	11.5	141	1
131014	1996	W	1600	NA	15	141	1
142929	1996	W	1570	NA	16	141	1
170534	1997	M	620	NA	17.5	141	1
164779	1997	M	1700	NA	16	141	1
165146	1997	W	1350	NA	13.3	141	1
166131	1997	W	1450	NA	12	141	1
161911	1997	W	1000	NA	14.5	141	1
163756	1997	W	1750	NA	15.5	141	1
163610	1997	W	1624	NA	14.5	141	1
173870	1997	W	2150	NA	14	141	1
188165	1998	M	1820	NA	17.5	141	1
203621	1998	M	800	NA	14	141	1
199446	1998	M	1900	NA	17	141	1
198796	1998	M	920	NA	15	141	1
190644	1998	W	1650	NA	14.5	141	1
190375	1998	W	1300	NA	10	141	1
200026	1998	W	750	NA	13.5	141	1
196711	1998	W	1870	NA	13.5	141	1
229559	1999	M	1700	NA	16	141	1
218722	1999	M	1850	NA	16	141	1
217930	1999	W	1500	NA	11	141	1
216613	1999	W	967	NA	13	141	1
218765	1999	W	1700	NA	15.5	141	1
223114	1999	W	1400	NA	18.5	141	1
255655	2000	M	1750	NA	17	141	1
252194	2000	W	700	NA	15.8	141	1
252000	2000	W	1800	NA	0	141	1
247465	2000	W	800	NA	17	141	1
270078	2001	W	1200	NA	15	141	1
273218	2001	W	1200	NA	16	141	1
270382	2001	W	1250	NA	14	141	1
279839	2001	W	1500	NA	15	141	1
279680	2001	W	1300	NA	14	141	1
297426	2002	M	1700	NA	15	141	1
302179	2002	M	900	NA	15	141	1
303657	2002	M	1800	NA	16	141	1
318328	2003	W	1450	NA	14	141	1
326786	2003	W	1200	NA	16	141	1
320671	2003	W	1880	NA	15.5	141	1
332307	2003	W	1200	NA	14	141	1
322596	2003	W	1490	NA	14	141	1
355810	2004	M	1350	NA	15.3	141	1
409776	2006	M	1400	NA	15.5	141	1
402374	2006	M	2200	NA	18.5	141	1
432922	2007	M	820	NA	14	141	1
435124	2007	M	2100	NA	16	141	1
433978	2007	M	830	NA	15	141	1
434162	2007	W	700	NA	16	141	1
430507	2007	W	1750	NA	14.5	141	1
432140	2007	W	1000	NA	0	141	1
461097	2008	M	1800	NA	18	141	1
460382	2008	M	1650	NA	13.8	141	1
455582	2008	W	2300	NA	16	141	1
454617	2008	W	2000	NA	16	141	1
483556	2009	M	900	NA	15	141	1
487552	2009	W	1000	NA	16	141	1
508911	2010	W	1600	NA	14	141	1
534685	2011	M	1800	NA	17	141	1
533356	2011	W	1800	NA	13	141	1
536186	2011	W	1100	NA	13	141	1
564249	2012	M	600	NA	15.5	141	1
584516	2013	M	1300	NA	18	141	1
590138	2013	M	1620	NA	15	141	1
591859	2013	M	1640	NA	13	141	1
584950	2013	M	1500	NA	12	141	1
588919	2013	M	920	NA	17	141	1
587837	2013	W	1650	NA	16	141	1
64049	1993	M	1450	NA	14.5	141	2
62366	1993	W	1500	NA	14	141	2
58235	1993	W	2000	NA	15	141	2
80449	1994	W	1400	NA	18.2	141	2
132299	1996	W	1750	NA	15.9	141	2
167137	1997	M	950	NA	18	141	2
223476	1999	M	1550	NA	0	141	2
225087	1999	W	1500	NA	18.5	141	2
319065	2003	M	1950	NA	16.5	141	2
64333	1993	W	1100	NA	16.5	141	3
84199	1994	M	520	NA	18	141	3
144128	1996	W	1335	NA	14.6	141	3
535056	2011	W	650	NA	14.5	141	3
33662	1992	W	1900	NA	19	141	4
140862	1996	M	1930	NA	15.7	141	5
11865	1991	W	1750	NA	15.5	141	6
162763	1997	W	2100	NA	17	141	6
108266	1995	M	1900	30.5	16.8	142	1
143200	1996	W	2100	31.1	13	142	1
145302	1996	W	1600	32	12.5	142	1
174455	1997	M	1700	32.4	12	142	0
55526	1993	W	650	32.5	11.5	142	1
59744	1993	M	1350	32.5	13	142	1
142973	1996	W	1100	32.7	11.6	142	1
350406	2004	M	1750	32.7	14.9	142	1
133278	1996	W	1280	32.8	13	142	1
171317	1997	W	1650	32.9	13.4	142	1
65721	1993	M	1830	33	15	142	1
106719	1995	W	1580	33	12	142	1
136665	1996	W	1500	33	14	142	1
302699	2002	M	1350	33	13.5	142	1
295468	2002	W	1800	33	15.6	142	1
138758	1996	W	1300	33.2	14.1	142	1
41426	1992	W	1650	33.5	14.5	142	1
165432	1997	W	1300	33.5	12.5	142	0
109838	1995	W	1800	33.5	15	142	1
131049	1996	W	830	33.5	14	142	1
176225	1997	W	1080	33.5	14	142	1
139587	1996	W	1800	33.6	12	142	1
14098	1991	M	1400	33.7	16	142	2
173243	1997	W	1350	33.7	17	142	1
78981	1994	M	1700	33.8	16	142	1
135164	1996	M	1800	34	15.5	142	1
161524	1997	W	1200	34	14	142	1
269856	2001	M	1850	34.4	14.4	142	1
12687	1991	W	1550	34.5	16	142	1
85774	1994	W	660	34.5	15	142	1
140166	1996	W	1190	34.7	17	142	2
34648	1992	M	1200	34.8	15	142	1
28535	1992	M	900	35	16.5	142	4
131210	1996	W	1630	35	19.5	142	2
252651	2000	W	1800	35	16	142	3
2453	1991	W	1700	35.2	16.9	142	3
134699	1996	M	2150	35.2	16.2	142	4
64744	1993	M	850	35.5	16.2	142	0
189138	1998	M	2000	35.5	15.5	142	1
168502	1997	M	2100	35.8	14.1	142	1
28617	1992	W	1300	36	15	142	1
421974	2007	W	1780	32.5	13.6	142	1
14413	1991	M	1800	NA	13	142	1
5664	1991	M	1500	NA	16	142	1
5800	1991	M	1990	NA	15	142	1
13302	1991	M	1200	NA	15	142	1
12951	1991	M	1800	NA	15	142	1
13288	1991	M	650	NA	19	142	1
12572	1991	M	1400	NA	20	142	1
3972	1991	M	1100	NA	10	142	1
13730	1991	M	1500	NA	19	142	1
13933	1991	W	1700	NA	14	142	1
4650	1991	W	2100	NA	15	142	1
13895	1991	W	1500	NA	0	142	1
13118	1991	W	1200	NA	13	142	1
13322	1991	W	1500	NA	16	142	1
6574	1991	W	1800	NA	13	142	1
13131	1991	W	640	NA	15.8	142	1
8772	1991	W	1300	NA	14	142	1
7197	1991	W	1290	NA	14.6	142	1
36665	1992	M	2170	NA	21	142	1
40072	1992	M	1850	NA	18	142	1
28404	1992	M	700	NA	16.5	142	1
33534	1992	M	1700	NA	15.5	142	1
28730	1992	M	1500	NA	17	142	1
38184	1992	W	1650	NA	16	142	1
30226	1992	W	800	NA	14	142	1
32633	1992	W	1150	NA	11	142	1
27994	1992	W	1400	NA	14	142	1
34217	1992	W	1750	NA	16	142	1
32505	1992	W	1350	NA	12.5	142	1
41394	1992	W	1600	NA	13	142	1
38482	1992	W	760	NA	17	142	1
40711	1992	W	1650	NA	0	142	1
58841	1993	M	1900	NA	16	142	1
55188	1993	M	1900	NA	16	142	1
63932	1993	M	1600	NA	16.5	142	1
62544	1993	M	1300	NA	16	142	1
65444	1993	M	1300	NA	16	142	1
55461	1993	M	1400	NA	16	142	1
52403	1993	M	1120	NA	12.5	142	1
53752	1993	M	1800	NA	18	142	1
54787	1993	W	1600	NA	16	142	1
52309	1993	W	650	NA	14	142	1
55288	1993	W	1020	NA	13.9	142	1
59617	1993	W	1650	NA	14	142	1
55261	1993	W	1380	NA	14	142	1
60053	1993	W	1400	NA	0	142	1
64003	1993	W	2200	NA	15	142	1
86332	1994	M	1200	NA	15	142	1
80077	1994	M	1550	NA	18	142	1
81767	1994	M	1820	NA	15	142	1
86359	1994	M	1900	NA	14	142	1
87712	1994	M	950	NA	13.5	142	1
93079	1994	W	1800	NA	14.5	142	1
83434	1994	W	700	NA	13	142	1
82632	1994	W	1250	NA	12	142	1
80316	1994	W	1853	NA	12.5	142	1
86423	1994	W	1900	NA	17	142	1
82798	1994	W	2000	NA	14	142	1
81829	1994	W	1700	NA	14	142	1
83318	1994	W	1850	NA	21	142	1
105808	1995	M	800	NA	14	142	1
118058	1995	M	1800	NA	20	142	1
118976	1995	M	700	NA	15	142	1
105941	1995	M	610	NA	15.5	142	1
119621	1995	M	1500	NA	16	142	1
110924	1995	W	800	NA	15	142	1
105930	1995	W	1200	NA	16	142	1
115669	1995	W	1510	NA	18	142	1
107115	1995	W	800	NA	12.3	142	1
104704	1995	W	2200	NA	16	142	1
114527	1995	W	650	NA	11	142	1
118942	1995	W	900	NA	16	142	1
110018	1995	W	1450	NA	14	142	1
117385	1995	W	950	NA	15	142	1
110499	1995	W	1150	NA	13	142	1
104918	1995	W	2000	NA	16	142	1
107652	1995	W	1100	NA	14	142	1
104769	1995	W	1500	NA	13	142	1
106846	1995	W	1830	NA	14	142	1
111300	1995	W	1600	NA	17	142	1
140792	1996	M	1200	NA	16	142	1
145435	1996	M	1900	NA	13.5	142	1
131117	1996	M	2750	NA	18	142	1
144449	1996	M	2000	NA	13	142	1
135107	1996	M	1860	NA	18	142	1
135721	1996	M	600	NA	16.5	142	1
144506	1996	M	1400	NA	16.5	142	1
146486	1996	W	1050	NA	13	142	1
130400	1996	W	640	NA	15	142	1
137189	1996	W	1400	NA	15	142	1
145232	1996	W	1500	NA	17	142	1
141600	1996	W	1500	NA	15	142	1
143859	1996	W	1950	NA	14	142	1
140772	1996	W	1700	NA	16	142	1
142848	1996	W	1340	NA	12	142	1
144298	1996	W	2060	NA	18	142	1
138993	1996	W	1000	NA	11	142	1
139372	1996	W	600	NA	16	142	1
130596	1996	W	1200	NA	14.2	142	1
145246	1996	W	1700	NA	15	142	1
165201	1997	M	1000	NA	15	142	1
166008	1997	M	600	NA	18	142	1
175211	1997	M	1200	NA	14	142	1
173151	1997	M	1320	NA	17	142	1
165825	1997	M	1500	NA	15	142	1
176433	1997	M	2300	NA	17	142	1
171200	1997	W	1650	NA	14	142	1
165622	1997	W	1500	NA	13	142	1
175282	1997	W	1860	NA	17	142	1
169394	1997	W	1280	NA	16	142	1
164302	1997	W	1640	NA	16	142	1
174262	1997	W	1070	NA	16.5	142	1
163030	1997	W	1700	NA	17	142	1
196277	1998	M	2000	NA	15	142	1
195520	1998	M	850	NA	15	142	1
197571	1998	M	2100	NA	16	142	1
193310	1998	M	1400	NA	15	142	1
191422	1998	M	1350	NA	14.5	142	1
203064	1998	M	1411	NA	13.5	142	1
195128	1998	M	1300	NA	16	142	1
197808	1998	M	1600	NA	14	142	1
199877	1998	M	1500	NA	15	142	1
192697	1998	M	700	NA	12	142	1
188716	1998	W	1830	NA	13	142	1
192410	1998	W	1000	NA	14	142	1
196273	1998	W	1015	NA	14	142	1
193053	1998	W	1100	NA	15	142	1
201845	1998	W	1650	NA	15	142	1
201442	1998	W	2000	NA	16	142	1
190918	1998	W	1400	NA	0	142	1
192490	1998	W	1250	NA	16.5	142	1
190243	1998	W	750	NA	14	142	1
187938	1998	W	1100	NA	12.5	142	1
197273	1998	W	1300	NA	16	142	1
192411	1998	W	1100	NA	15	142	1
196421	1998	W	1750	NA	14	142	1
199771	1998	W	1650	NA	16	142	1
194421	1998	W	2000	NA	16	142	1
201086	1998	W	1750	NA	14	142	1
193763	1998	W	1300	NA	14	142	1
224417	1999	M	1950	NA	0	142	1
222364	1999	M	2000	NA	15	142	1
218239	1999	W	1000	NA	14.5	142	1
219311	1999	W	1740	NA	15	142	1
225152	1999	W	1950	NA	15	142	1
226943	1999	W	1360	NA	16.5	142	1
216621	1999	W	1310	NA	14	142	1
216132	1999	W	1580	NA	17	142	1
217438	1999	W	1650	NA	10.5	142	1
225230	1999	W	1780	NA	13	142	1
256419	2000	M	2000	NA	17.5	142	1
251770	2000	M	1700	NA	15	142	1
255161	2000	M	1100	NA	14	142	1
254059	2000	M	850	NA	15	142	1
252064	2000	W	1700	NA	0	142	1
242778	2000	W	2150	NA	15	142	1
251353	2000	W	1750	NA	14.5	142	1
246416	2000	W	1250	NA	16	142	1
251783	2000	W	1000	NA	16	142	1
271921	2001	M	1700	NA	17	142	1
280017	2001	M	1680	NA	15.2	142	1
272883	2001	W	2000	NA	13.5	142	1
296028	2002	M	800	NA	15.5	142	1
320709	2003	M	1560	NA	16	142	1
326793	2003	M	1400	NA	15.5	142	1
326966	2003	W	800	NA	13.9	142	1
345815	2004	M	1750	NA	14	142	1
347764	2004	W	1875	NA	14	142	1
357073	2004	W	2000	NA	16	142	1
373680	2005	M	1400	NA	16	142	1
380581	2005	M	1480	NA	16	142	1
373601	2005	M	800	NA	15.8	142	1
398991	2006	M	1700	NA	15.3	142	1
408778	2006	M	2000	NA	15	142	1
406636	2006	M	1150	NA	16	142	1
401818	2006	M	1700	NA	15.2	142	1
398744	2006	M	980	NA	16	142	1
431448	2007	M	1800	NA	16	142	1
433227	2007	M	1200	NA	15	142	1
434169	2007	M	1320	NA	15	142	1
427289	2007	W	1050	NA	16.4	142	1
462888	2008	M	1000	NA	17	142	1
460345	2008	M	1000	NA	16.5	142	1
455585	2008	M	1570	NA	16	142	1
463163	2008	M	2200	NA	17.5	142	1
458177	2008	W	1900	NA	17	142	1
456356	2008	W	1600	NA	16.5	142	1
460486	2008	W	1950	NA	16	142	1
459525	2008	W	1060	NA	16	142	1
453901	2008	W	1950	NA	18.2	142	1
482193	2009	W	1850	NA	14	142	1
512806	2010	M	850	NA	NA	142	1
513259	2010	M	1080	NA	18	142	1
512774	2010	W	1930	NA	14	142	1
508252	2010	W	890	NA	16	142	1
507110	2010	W	1500	NA	16	142	1
538063	2011	M	1100	NA	18	142	1
534902	2011	W	1100	NA	16	142	1
539537	2011	W	2250	NA	15	142	1
536009	2011	W	1600	NA	15.5	142	1
563817	2012	M	2000	NA	15	142	1
562366	2012	W	1900	NA	14.8	142	1
563530	2012	W	700	NA	NA	142	1
586330	2013	M	930	NA	13	142	1
584606	2013	M	1300	NA	15	142	1
588499	2013	M	1700	NA	15	142	1
586510	2013	M	1700	NA	16	142	1
588627	2013	M	1100	NA	15	142	1
586871	2013	W	1900	NA	14.5	142	1
586462	2013	W	940	NA	18	142	1
588310	2013	W	900	NA	14.5	142	1
6184	1991	W	1600	NA	0	142	2
846	1991	W	1000	NA	15	142	2
60202	1993	M	1500	NA	18	142	2
57189	1993	W	600	NA	12.5	142	2
52071	1993	W	1700	NA	15	142	2
86124	1994	M	1000	NA	18	142	2
84190	1994	W	880	NA	17.8	142	2
87587	1994	W	620	NA	15	142	2
116743	1995	M	2250	NA	15.5	142	2
134146	1996	M	860	NA	17.5	142	2
142438	1996	M	1700	NA	0	142	2
172713	1997	W	1900	NA	15	142	2
197523	1998	M	1000	NA	18	142	2
190684	1998	W	1700	NA	20	142	2
223903	1999	M	1650	NA	20	142	2
217089	1999	W	1100	NA	17	142	2
269928	2001	W	2100	NA	18	142	2
272919	2001	W	1800	NA	16	142	2
411639	2006	W	1600	NA	18	142	2
403604	2006	W	850	NA	14	142	2
482262	2009	M	840	NA	12.3	142	2
512837	2010	W	980	NA	15	142	2
535059	2011	M	650	NA	14.5	142	2
65365	1993	M	1500	NA	18	142	3
62101	1993	M	1790	NA	20	142	3
55730	1993	W	1750	NA	14	142	3
86233	1994	M	900	NA	19	142	3
143616	1996	M	1400	NA	17	142	3
136545	1996	W	1150	NA	17	142	3
189905	1998	M	1750	NA	20	142	3
247466	2000	W	1250	NA	15	142	3
404712	2006	M	1750	NA	19.5	142	3
456955	2008	M	1190	NA	18	142	3
462817	2008	W	1600	NA	15	142	3
8991	1991	M	1820	NA	16.3	142	4
32681	1992	W	1500	NA	17	142	4
118457	1995	W	2100	NA	16	142	4
250887	2000	M	1500	NA	19	142	4
290877	2002	M	2000	NA	17	142	4
293934	2002	W	1300	NA	0	142	4
403751	2006	W	1100	NA	16	142	4
563775	2012	M	1450	NA	19	142	4
85703	1994	W	1300	NA	15.5	142	5
377169	2005	W	850	NA	14	142	5
111433	1995	W	1200	NA	16	142	6
327403	2003	W	1920	NA	21	142	6
199251	1998	W	950	NA	0	142	8
241443	2000	W	1950	31	11	143	0
114579	1995	M	1400	31.5	16	143	1
169853	1997	W	1100	32	10	143	1
246767	2000	M	1700	32	15.4	143	1
79293	1994	M	1300	32.1	12	143	1
275174	2001	M	2100	32.2	12.9	143	1
53500	1993	M	2000	32.5	14	143	1
146582	1996	M	1950	32.5	12.3	143	0
51723	1993	W	1890	32.5	12	143	1
83256	1994	W	1600	32.5	14	143	1
245227	2000	W	1200	32.5	11.9	143	1
297193	2002	W	860	32.8	12.5	143	1
241303	2000	M	1875	32.8	15.9	143	4
64530	1993	M	1500	33	12.6	143	1
65216	1993	W	2000	33	18	143	1
144612	1996	M	1000	33.2	16	143	1
267667	2001	W	1750	33.2	13.9	143	1
117092	1995	W	2100	33.3	12.7	143	1
80936	1994	M	700	33.5	11.4	143	1
373249	2005	M	2200	33.5	17	143	3
398948	2006	M	1250	33.6	16.5	143	1
173426	1997	W	1850	33.8	17	143	1
117110	1995	M	1600	33.9	14.5	143	1
12226	1991	W	1900	34	15.5	143	1
411648	2006	W	500	34	13.5	143	1
170480	1997	W	1450	34	17	143	3
165368	1997	M	1790	34.1	17.1	143	1
218969	1999	W	1150	34.2	14.5	143	1
142138	1996	M	1700	34.4	13.7	143	2
12051	1991	W	2100	34.5	16.5	143	1
39476	1992	M	2050	34.5	17	143	8
51617	1993	M	2000	34.5	15	143	1
104597	1995	W	750	34.8	14	143	1
51684	1993	M	2200	35	14	143	1
33598	1992	M	2000	35	15.5	143	1
167741	1997	M	1600	35	15.5	143	1
12342	1991	W	1550	35.5	17	143	1
161837	1997	M	1460	35.5	16	143	1
332199	2003	M	1970	35.8	15	143	1
242493	2000	M	2200	36	16.2	143	1
166803	1997	W	1500	36	19	143	4
139174	1996	W	1300	36.5	18	143	3
422441	2007	M	1900	30	13.5	143	1
397736	2006	W	1820	33.6	15	143	1
7180	1991	M	1600	NA	0	143	1
11917	1991	M	1800	NA	14	143	1
127	1991	M	1200	NA	16.5	143	1
13592	1991	M	1650	NA	16	143	1
3833	1991	M	1600	NA	14.5	143	1
14284	1991	M	1700	NA	14	143	1
7615	1991	M	1800	NA	18	143	1
5698	1991	M	600	NA	15	143	1
2891	1991	W	1950	NA	14	143	1
12075	1991	W	1850	NA	16.5	143	1
13535	1991	W	1400	NA	16	143	1
12882	1991	W	1030	NA	17	143	1
13074	1991	W	1030	NA	13	143	1
4731	1991	W	1300	NA	0	143	1
1890	1991	W	2000	NA	0	143	1
11868	1991	W	1700	NA	17.5	143	1
6626	1991	W	1700	NA	17	143	1
32589	1992	M	620	NA	10.5	143	1
34682	1992	M	1100	NA	16	143	1
31499	1992	M	1650	NA	17	143	1
34141	1992	M	1300	NA	14	143	1
34545	1992	M	2000	NA	0	143	1
27253	1992	M	1750	NA	14.4	143	1
28424	1992	M	1200	NA	13.5	143	1
33179	1992	W	1900	NA	17	143	1
33104	1992	W	2000	NA	14	143	1
29758	1992	W	850	NA	16	143	1
36145	1992	W	1750	NA	18	143	1
30900	1992	W	1600	NA	14	143	1
34888	1992	W	900	NA	13	143	1
29017	1992	W	1720	NA	15.5	143	1
38134	1992	W	1300	NA	18	143	1
26633	1992	W	1880	NA	15	143	1
59017	1993	M	1450	NA	17.5	143	1
60165	1993	M	1800	NA	0	143	1
56937	1993	M	1800	NA	17	143	1
53809	1993	M	1750	NA	15.5	143	1
52314	1993	M	1700	NA	14	143	1
59708	1993	M	1200	NA	17	143	1
62107	1993	M	1950	NA	17	143	1
60025	1993	M	1600	NA	18	143	1
55193	1993	M	1500	NA	14	143	1
60328	1993	M	1200	NA	15	143	1
53807	1993	W	1800	NA	14.5	143	1
53607	1993	W	1600	NA	16	143	1
57083	1993	W	1500	NA	13	143	1
56029	1993	W	780	NA	12.5	143	1
52916	1993	W	1800	NA	15.2	143	1
57552	1993	W	1450	NA	23	143	1
58402	1993	W	1500	NA	17	143	1
59949	1993	W	1900	NA	16	143	1
54044	1993	W	2200	NA	12.5	143	1
60087	1993	W	1500	NA	17	143	1
60915	1993	W	1300	NA	14	143	1
60005	1993	W	1500	NA	16	143	1
79433	1994	M	1200	NA	15	143	1
83475	1994	M	1200	NA	12	143	1
83360	1994	M	1600	NA	15	143	1
86654	1994	M	1850	NA	15	143	1
83652	1994	M	1600	NA	16	143	1
83864	1994	M	1200	NA	13.5	143	1
80584	1994	M	1650	NA	13	143	1
86066	1994	M	1260	NA	12	143	1
79731	1994	M	1580	NA	11	143	1
85432	1994	M	1600	NA	18	143	1
83752	1994	M	1000	NA	16	143	1
87980	1994	M	1850	NA	16	143	1
81992	1994	M	850	NA	14.5	143	1
86279	1994	U	1800	NA	14	143	1
80282	1994	W	1360	NA	14	143	1
89552	1994	W	1300	NA	14	143	1
92302	1994	W	1450	NA	16	143	1
87503	1994	W	800	NA	15	143	1
85381	1994	W	720	NA	16	143	1
90288	1994	W	1500	NA	17.5	143	1
82203	1994	W	955	NA	14.5	143	1
91662	1994	W	1050	NA	14	143	1
81017	1994	W	1920	NA	14	143	1
91924	1994	W	1900	NA	15	143	1
79488	1994	W	1200	NA	0	143	1
105448	1995	M	630	NA	15	143	1
109046	1995	M	1200	NA	16	143	1
111189	1995	M	1800	NA	15	143	1
104600	1995	M	1700	NA	18	143	1
112943	1995	M	1700	NA	15	143	1
112987	1995	M	1780	NA	17	143	1
111641	1995	W	1250	NA	14	143	1
110391	1995	W	1200	NA	15	143	1
119362	1995	W	2100	NA	16.5	143	1
105272	1995	W	1600	NA	16.5	143	1
136199	1996	M	900	NA	17	143	1
145652	1996	M	1800	NA	13.5	143	1
135388	1996	M	1200	NA	17	143	1
140790	1996	M	1240	NA	16	143	1
130697	1996	M	1600	NA	13	143	1
144774	1996	M	1500	NA	16	143	1
135200	1996	M	1850	NA	15	143	1
133989	1996	M	940	NA	14	143	1
145265	1996	W	1950	NA	15	143	1
134866	1996	W	2300	NA	18	143	1
146532	1996	W	2400	NA	0	143	1
146179	1996	W	1800	NA	16.5	143	1
132561	1996	W	1250	NA	14	143	1
131503	1996	W	1600	NA	15	143	1
139377	1996	W	1560	NA	15	143	1
138383	1996	W	1100	NA	12	143	1
131440	1996	W	900	NA	18.5	143	1
145198	1996	W	1000	NA	15	143	1
164700	1997	M	1800	NA	14	143	1
160881	1997	W	1240	NA	13	143	1
176236	1997	W	1900	NA	16	143	1
163614	1997	W	1400	NA	15	143	1
163500	1997	W	1000	NA	19	143	1
160894	1997	W	1240	NA	14	143	1
189924	1998	M	1900	NA	16	143	1
197283	1998	M	1500	NA	16	143	1
187782	1998	M	2000	NA	14	143	1
201720	1998	M	790	NA	18	143	1
190212	1998	M	1900	NA	15	143	1
199679	1998	M	1100	NA	17	143	1
202053	1998	M	1780	NA	16.5	143	1
201800	1998	M	1700	NA	14	143	1
189510	1998	M	1600	NA	16	143	1
197339	1998	W	1850	NA	17	143	1
196274	1998	W	1420	NA	15	143	1
203158	1998	W	1880	NA	14	143	1
199788	1998	W	1600	NA	15	143	1
192576	1998	W	1050	NA	15	143	1
198606	1998	W	1100	NA	16	143	1
202450	1998	W	1150	NA	13	143	1
188027	1998	W	1400	NA	15.1	143	1
196859	1998	W	1750	NA	13	143	1
195887	1998	W	850	NA	16	143	1
191641	1998	W	2000	NA	16	143	1
193913	1998	W	1800	NA	14	143	1
187525	1998	W	1900	NA	15	143	1
194429	1998	W	1560	NA	15	143	1
190102	1998	W	1600	NA	18.5	143	1
199959	1998	W	1950	NA	17	143	1
227845	1999	M	1784	NA	15	143	1
223780	1999	M	950	NA	16	143	1
220994	1999	M	1550	NA	12.4	143	1
219318	1999	W	1800	NA	18	143	1
223989	1999	W	1650	NA	15.5	143	1
223186	1999	W	800	NA	16	143	1
228563	1999	W	1450	NA	16	143	1
218242	1999	W	1950	NA	15	143	1
219917	1999	W	1700	NA	14.5	143	1
219406	1999	W	2060	NA	16	143	1
226478	1999	W	1250	NA	17.5	143	1
229065	1999	W	1100	NA	15	143	1
228870	1999	W	1200	NA	16	143	1
215724	1999	W	1600	NA	17	143	1
221376	1999	W	800	NA	13.5	143	1
217713	1999	W	1900	NA	15	143	1
242475	2000	M	1450	NA	15.5	143	1
252095	2000	M	1088	NA	15.5	143	1
246910	2000	M	1050	NA	16	143	1
242974	2000	M	1350	NA	15.2	143	1
244082	2000	W	1920	NA	14	143	1
249665	2000	W	1000	NA	18	143	1
254885	2000	W	700	NA	11.5	143	1
255458	2000	W	1100	NA	15	143	1
249935	2000	W	1340	NA	17	143	1
253117	2000	W	1300	NA	14.5	143	1
256296	2000	W	2100	NA	16	143	1
268636	2001	M	1900	NA	16	143	1
273504	2001	M	1550	NA	15	143	1
275211	2001	M	2190	NA	16.5	143	1
277337	2001	M	1950	NA	15	143	1
272704	2001	W	1800	NA	13.5	143	1
270833	2001	W	1900	NA	16	143	1
279367	2001	W	1400	NA	14	143	1
273760	2001	W	850	NA	17.5	143	1
267549	2001	W	1800	NA	14.5	143	1
280903	2001	W	1450	NA	15	143	1
297679	2002	M	1500	NA	15	143	1
305660	2002	W	1730	NA	16	143	1
297306	2002	W	1250	NA	11	143	1
303977	2002	W	1500	NA	14	143	1
291661	2002	W	1650	NA	16.5	143	1
319121	2003	W	1950	NA	17	143	1
324990	2003	W	1950	NA	16	143	1
319941	2003	W	1500	NA	0	143	1
325346	2003	W	1580	NA	12.5	143	1
331696	2003	W	1850	NA	18	143	1
318215	2003	W	1800	NA	15.5	143	1
323209	2003	W	1450	NA	14.8	143	1
358163	2004	W	1330	NA	14.5	143	1
357491	2004	W	2100	NA	15	143	1
356633	2004	W	1780	NA	15.5	143	1
370551	2005	M	2000	NA	17	143	1
384058	2005	M	900	NA	17	143	1
371550	2005	W	1100	NA	18	143	1
374070	2005	W	2050	NA	17	143	1
403727	2006	M	1850	NA	18	143	1
410031	2006	M	1820	NA	16	143	1
404641	2006	M	1900	NA	17	143	1
410209	2006	M	1650	NA	17	143	1
402372	2006	W	1900	NA	16	143	1
401553	2006	W	1500	NA	16.5	143	1
405035	2006	W	1700	NA	17	143	1
423760	2007	M	1700	NA	12.5	143	1
425515	2007	M	1700	NA	18	143	1
432580	2007	M	1600	NA	16	143	1
434050	2007	M	2110	NA	16	143	1
423637	2007	M	800	NA	0	143	1
434159	2007	M	950	NA	14	143	1
425264	2007	W	2000	NA	14.8	143	1
425327	2007	W	1600	NA	14.5	143	1
432598	2007	W	1700	NA	16	143	1
435017	2007	W	1670	NA	15.5	143	1
457967	2008	M	1570	NA	18	143	1
454111	2008	M	1900	NA	16	143	1
458299	2008	M	1800	NA	16	143	1
455984	2008	W	2100	NA	16	143	1
455335	2008	W	850	NA	14	143	1
463036	2008	W	800	NA	17	143	1
463212	2008	W	1300	NA	17.2	143	1
462634	2008	W	800	NA	14	143	1
457825	2008	W	1630	NA	15	143	1
485070	2009	M	2050	NA	16	143	1
482696	2009	M	600	NA	18.2	143	1
481506	2009	W	1300	NA	14	143	1
485571	2009	W	1300	NA	16.1	143	1
488082	2009	W	1750	NA	16	143	1
486366	2009	W	900	NA	14.5	143	1
507429	2010	W	1700	NA	14.5	143	1
513127	2010	W	1180	NA	17	143	1
513348	2010	W	1200	NA	16	143	1
535068	2011	M	1450	NA	16.5	143	1
536635	2011	M	1640	NA	16.5	143	1
533050	2011	M	1950	NA	18	143	1
538559	2011	W	820	NA	14	143	1
534721	2011	W	1500	NA	13.5	143	1
538318	2011	W	1100	NA	15	143	1
534092	2011	W	1800	NA	19	143	1
563438	2012	M	760	NA	15.9	143	1
558968	2012	M	1730	NA	15.5	143	1
562162	2012	M	1000	NA	18	143	1
561922	2012	M	1420	NA	17	143	1
559454	2012	W	1200	NA	18	143	1
562264	2012	W	750	NA	14	143	1
558723	2012	W	1200	NA	16	143	1
563638	2012	W	1050	NA	15.5	143	1
584648	2013	M	2000	NA	19.6	143	1
586842	2013	M	1100	NA	16	143	1
586755	2013	W	1400	NA	16.5	143	1
588367	2013	W	1100	NA	16.3	143	1
4585	1991	M	1200	NA	0	143	2
10882	1991	M	1200	NA	14	143	2
2097	1991	M	1280	NA	18	143	2
9397	1991	W	1700	NA	16	143	2
3724	1991	W	1600	NA	17	143	2
903	1991	W	850	NA	16	143	2
34933	1992	M	1747	NA	17	143	2
39306	1992	M	1250	NA	17.5	143	2
27989	1992	W	900	NA	16	143	2
27247	1992	W	2000	NA	15	143	2
55794	1993	M	1100	NA	9	143	2
60342	1993	W	900	NA	15	143	2
55649	1993	W	700	NA	14	143	2
87806	1994	M	1100	NA	18	143	2
87583	1994	W	1850	NA	17	143	2
82402	1994	W	1100	NA	20	143	2
111284	1995	M	2050	NA	19	143	2
116770	1995	M	1200	NA	17	143	2
116558	1995	W	1400	NA	15.4	143	2
139247	1996	M	1350	NA	16	143	2
163587	1997	M	1200	NA	22	143	2
162922	1997	W	610	NA	12.8	143	2
194365	1998	M	1000	NA	17	143	2
193637	1998	M	1200	NA	0	143	2
202613	1998	W	1600	NA	13	143	2
220356	1999	W	1000	NA	17	143	2
251444	2000	M	2050	NA	16	143	2
317900	2003	W	1450	NA	16	143	2
380002	2005	M	1850	NA	15	143	2
381953	2005	M	1900	NA	16.5	143	2
403478	2006	M	1300	NA	18	143	2
482544	2009	W	1800	NA	16.5	143	2
537593	2011	M	650	NA	16	143	2
588743	2013	M	1550	NA	15	143	2
5226	1991	M	1650	NA	18.5	143	3
2863	1991	M	1950	NA	17	143	3
80094	1994	W	900	NA	14.5	143	3
105797	1995	M	850	NA	19	143	3
118959	1995	M	1360	NA	17	143	3
110181	1995	M	1850	NA	17	143	3
116747	1995	W	1300	NA	17	143	3
137271	1996	W	750	NA	18	143	3
134821	1996	W	1700	NA	18	143	3
134119	1996	W	1900	NA	10.5	143	3
169237	1997	M	1800	NA	18	143	3
199627	1998	M	1600	NA	17	143	3
223997	1999	M	1900	NA	16.5	143	3
219617	1999	M	2150	NA	19.5	143	3
279182	2001	M	1940	NA	17	143	3
268000	2001	M	2000	NA	16	143	3
324641	2003	M	1800	NA	15	143	3
400641	2006	M	1900	NA	17	143	3
455375	2008	M	1300	NA	17	143	3
588785	2013	M	2000	NA	14	143	3
33343	1992	W	1650	NA	15	143	4
146715	1996	M	1800	NA	19	143	4
198589	1998	M	900	NA	14.5	143	4
194497	1998	W	1200	NA	17	143	4
215691	1999	M	1700	NA	14	143	4
533425	2011	M	1900	NA	16	143	4
39148	1992	W	1200	NA	20	143	5
110090	1995	M	900	NA	18	143	5
202576	1998	M	1329	NA	15	143	5
409487	2006	W	2000	NA	14.5	143	5
244842	2000	M	1800	NA	16	143	7
248424	2000	W	2000	NA	17	143	8
329696	2003	W	980	NA	16	143	10
536198	2011	W	1127	NA	12.5	143	10
104766	1995	W	1600	32	7.5	144	1
119226	1995	M	1550	32.3	16.9	144	2
292247	2002	M	1800	32.5	13	144	1
400697	2006	M	2000	32.5	15.9	144	1
117030	1995	W	2150	32.7	16	144	3
79349	1994	W	1100	32.8	13.8	144	1
39468	1992	W	1500	33	12.2	144	1
81977	1994	W	1150	33	13	144	1
272110	2001	W	1000	33	12	144	1
34107	1992	W	1520	33.2	14	144	1
85298	1994	W	1750	33.2	15.5	144	1
114695	1995	W	1860	33.2	15	144	2
252173	2000	W	1750	33.3	13.3	144	1
51596	1993	M	700	33.5	15	144	1
62890	1993	M	2000	33.5	15.5	144	1
58309	1993	W	1000	33.5	14	144	1
65446	1993	M	2000	33.5	16.3	144	1
65882	1993	W	2000	33.5	14	144	1
89040	1994	W	1570	33.5	13.5	144	1
91452	1994	W	1500	33.5	12	144	1
83039	1994	W	1810	33.6	15.8	144	1
144614	1996	M	1300	33.6	15	144	1
131919	1996	W	700	33.6	11.5	144	1
31811	1992	W	600	33.7	12.5	144	1
269959	2001	W	2100	33.7	14.2	144	1
291948	2002	W	2200	33.7	15.2	144	1
87602	1994	W	1550	33.8	15	144	1
80858	1994	M	1950	33.8	0	144	2
52319	1993	M	900	34	11.8	144	1
3589	1991	W	1800	34	17	144	1
109346	1995	W	1750	34	14	144	1
188869	1998	W	2100	34	17.5	144	1
216454	1999	M	1900	34	14.5	144	1
373993	2005	W	1400	34	16	144	1
116356	1995	W	1900	34.2	16	144	2
110364	1995	W	1900	34.3	14.1	144	1
276088	2001	W	2200	34.3	13.3	144	1
93274	1994	M	1100	34.4	14.4	144	1
172612	1997	W	1400	34.4	17	144	1
55586	1993	M	1900	34.5	16.5	144	1
242388	2000	W	1100	34.5	13.6	144	1
136088	1996	M	1400	34.5	20	144	3
82180	1994	W	2200	34.5	13	144	8
187495	1998	W	1750	35.2	16.8	144	2
5468	1991	M	2100	35.5	15	144	1
113778	1995	M	950	35.5	17.5	144	1
242514	2000	M	2250	35.5	16.3	144	2
131402	1996	M	1900	35.6	16	144	1
81337	1994	M	1950	36.1	18	144	3
167833	1997	W	2000	36.2	15	144	1
397884	2006	W	1760	33.7	12.8	144	1
421867	2007	M	1800	33.8	18	144	2
7860	1991	M	1900	NA	18.5	144	1
11208	1991	M	1100	NA	19	144	1
9585	1991	M	1800	NA	15	144	1
2389	1991	M	800	NA	13	144	1
4885	1991	M	1608	NA	15	144	1
7517	1991	M	2600	NA	15	144	1
13954	1991	M	1000	NA	17	144	1
5641	1991	M	1700	NA	17	144	1
12587	1991	M	1300	NA	15	144	1
5713	1991	M	800	NA	15	144	1
12934	1991	M	1000	NA	22	144	1
2462	1991	M	1750	NA	16	144	1
8411	1991	M	1530	NA	17.3	144	1
4137	1991	W	1000	NA	15	144	1
10796	1991	W	1600	NA	14	144	1
4468	1991	W	900	NA	14	144	1
13973	1991	W	1700	NA	17	144	1
12733	1991	W	1950	NA	16.3	144	1
11773	1991	W	1820	NA	17	144	1
5035	1991	W	2100	NA	13	144	1
3577	1991	W	1250	NA	18	144	1
5741	1991	W	670	NA	14	144	1
5583	1991	W	700	NA	13	144	1
4264	1991	W	850	NA	14	144	1
8486	1991	W	1870	NA	17	144	1
40101	1992	M	1800	NA	18	144	1
32512	1992	M	900	NA	14	144	1
37414	1992	M	1800	NA	16	144	1
29307	1992	M	1540	NA	15	144	1
28611	1992	M	600	NA	16	144	1
33539	1992	M	1000	NA	15	144	1
33795	1992	M	1800	NA	15	144	1
39854	1992	M	1340	NA	16.5	144	1
37760	1992	M	750	NA	15	144	1
27707	1992	M	1200	NA	14.5	144	1
29264	1992	M	1500	NA	14	144	1
39712	1992	M	1600	NA	15	144	1
37734	1992	M	1670	NA	16.5	144	1
40389	1992	W	2000	NA	18	144	1
26988	1992	W	650	NA	14	144	1
40748	1992	W	1200	NA	16	144	1
33764	1992	W	1500	NA	14.5	144	1
38187	1992	W	1650	NA	15	144	1
36709	1992	W	1900	NA	15	144	1
30775	1992	W	2000	NA	14.5	144	1
37262	1992	W	1150	NA	16	144	1
55142	1993	M	1357	NA	13.8	144	1
57374	1993	M	1350	NA	11	144	1
57970	1993	M	1580	NA	16	144	1
54164	1993	M	1090	NA	0	144	1
57361	1993	M	720	NA	0	144	1
56078	1993	M	1600	NA	15	144	1
60206	1993	M	2150	NA	18	144	1
61966	1993	M	1100	NA	18.5	144	1
66228	1993	M	1900	NA	12	144	1
61145	1993	M	800	NA	17	144	1
52823	1993	M	1100	NA	16	144	1
64502	1993	M	850	NA	15	144	1
60137	1993	M	1850	NA	14	144	1
64316	1993	M	1200	NA	14.5	144	1
63226	1993	M	1500	NA	17.5	144	1
60978	1993	M	1800	NA	18	144	1
58929	1993	M	1700	NA	14	144	1
56373	1993	W	1850	NA	0	144	1
58903	1993	W	1350	NA	15	144	1
62443	1993	W	1800	NA	16	144	1
64569	1993	W	1550	NA	15.5	144	1
59471	1993	W	1800	NA	0	144	1
64520	1993	W	760	NA	14.5	144	1
55163	1993	W	1900	NA	17	144	1
56077	1993	W	1840	NA	15	144	1
62540	1993	W	1900	NA	19	144	1
66387	1993	W	1600	NA	14.8	144	1
55544	1993	W	1000	NA	14	144	1
55963	1993	W	900	NA	14	144	1
54768	1993	W	940	NA	15	144	1
53633	1993	W	1300	NA	16.5	144	1
55155	1993	W	500	NA	16	144	1
57436	1993	W	1911	NA	14.6	144	1
52988	1993	W	850	NA	18	144	1
64893	1993	W	950	NA	15	144	1
58861	1993	W	2100	NA	15	144	1
53441	1993	W	900	NA	17	144	1
60046	1993	W	1900	NA	0	144	1
91659	1994	M	1150	NA	15	144	1
80421	1994	M	1600	NA	17	144	1
87451	1994	M	1400	NA	16	144	1
89124	1994	M	1700	NA	17	144	1
86741	1994	M	700	NA	14	144	1
91806	1994	M	1300	NA	14	144	1
90811	1994	M	970	NA	16.5	144	1
90545	1994	M	1300	NA	16.3	144	1
87380	1994	M	1200	NA	13	144	1
86295	1994	W	850	NA	16	144	1
82371	1994	W	1920	NA	13	144	1
93063	1994	W	1900	NA	18	144	1
79067	1994	W	1920	NA	14.5	144	1
79499	1994	W	680	NA	16	144	1
90657	1994	W	930	NA	15.5	144	1
85873	1994	W	1400	NA	14.5	144	1
83628	1994	W	1050	NA	16	144	1
93262	1994	W	1890	NA	15	144	1
82905	1994	W	1700	NA	18	144	1
82246	1994	W	730	NA	12	144	1
104641	1995	M	1650	NA	14	144	1
119185	1995	M	1800	NA	19	144	1
116352	1995	M	1900	NA	0	144	1
118231	1995	M	1850	NA	16	144	1
109299	1995	M	1650	NA	17.5	144	1
108706	1995	M	1800	NA	15	144	1
115928	1995	M	900	NA	14.5	144	1
107520	1995	M	1550	NA	18	144	1
112378	1995	M	980	NA	12	144	1
109267	1995	M	1300	NA	15.5	144	1
111690	1995	M	1290	NA	17	144	1
108767	1995	M	1800	NA	13	144	1
105352	1995	M	2000	NA	15.5	144	1
107779	1995	W	1800	NA	15	144	1
108837	1995	W	2250	NA	14	144	1
113885	1995	W	1060	NA	17	144	1
116056	1995	W	800	NA	14	144	1
110569	1995	W	1900	NA	12	144	1
115815	1995	W	1200	NA	17	144	1
119095	1995	W	1200	NA	16	144	1
119130	1995	W	1500	NA	15	144	1
114008	1995	W	1830	NA	13	144	1
111987	1995	W	1600	NA	13	144	1
114079	1995	W	850	NA	15	144	1
135497	1996	M	1800	NA	17	144	1
142363	1996	M	1900	NA	16	144	1
136124	1996	M	2100	NA	17.5	144	1
142583	1996	M	1920	NA	14.5	144	1
144459	1996	M	1800	NA	16.5	144	1
146600	1996	M	1700	NA	15	144	1
136225	1996	M	1600	NA	15	144	1
134362	1996	M	660	NA	16.5	144	1
140887	1996	M	1880	NA	16	144	1
132506	1996	M	1850	NA	16	144	1
133488	1996	M	940	NA	15	144	1
138130	1996	M	1850	NA	20	144	1
146320	1996	M	1000	NA	17	144	1
133267	1996	M	1600	NA	0	144	1
136562	1996	M	1950	NA	0	144	1
145921	1996	W	780	NA	17	144	1
133301	1996	W	1950	NA	16.1	144	1
141200	1996	W	1700	NA	15.5	144	1
138961	1996	W	1500	NA	16	144	1
145344	1996	W	1700	NA	19	144	1
130709	1996	W	600	NA	14	144	1
145779	1996	W	900	NA	14	144	1
132185	1996	W	1200	NA	13.5	144	1
136193	1996	W	1550	NA	16	144	1
143033	1996	W	1000	NA	12	144	1
137160	1996	W	1650	NA	14.5	144	1
143881	1996	W	1165	NA	16.5	144	1
144386	1996	W	1900	NA	16.5	144	1
140785	1996	W	1600	NA	16	144	1
138183	1996	W	1650	NA	17.5	144	1
145370	1996	W	1500	NA	14.5	144	1
139502	1996	W	1040	NA	13.7	144	1
165757	1997	M	900	NA	15	144	1
163492	1997	M	1750	NA	12	144	1
165069	1997	M	1250	NA	15	144	1
161797	1997	M	1350	NA	13.5	144	1
163164	1997	M	1500	NA	14	144	1
172387	1997	M	1300	NA	15.5	144	1
159842	1997	M	1800	NA	13	144	1
171669	1997	W	1570	NA	0	144	1
165546	1997	W	1400	NA	16	144	1
170727	1997	W	1750	NA	14	144	1
170726	1997	W	800	NA	15	144	1
159848	1997	W	2000	NA	15.5	144	1
163943	1997	W	1400	NA	13	144	1
166404	1997	W	1200	NA	16	144	1
172862	1997	W	1800	NA	17	144	1
172962	1997	W	790	NA	14.5	144	1
170238	1997	W	1200	NA	17	144	1
175091	1997	W	1280	NA	16	144	1
168402	1997	W	1600	NA	13	144	1
173525	1997	W	800	NA	13.5	144	1
174056	1997	W	1600	NA	17	144	1
173212	1997	W	1980	NA	16	144	1
173020	1997	W	1650	NA	14	144	1
165339	1997	W	1100	NA	17	144	1
197053	1998	M	1550	NA	15	144	1
193561	1998	M	1000	NA	16	144	1
193052	1998	M	1200	NA	16	144	1
196143	1998	M	1450	NA	14.5	144	1
192800	1998	M	1100	NA	15	144	1
197537	1998	W	750	NA	16	144	1
195819	1998	W	1800	NA	15	144	1
199937	1998	W	1800	NA	14	144	1
196888	1998	W	2000	NA	16	144	1
200129	1998	W	1200	NA	14	144	1
189625	1998	W	1220	NA	17	144	1
193392	1998	W	900	NA	15	144	1
201817	1998	W	1300	NA	14	144	1
196173	1998	W	1400	NA	16	144	1
199879	1998	W	1100	NA	15.8	144	1
199276	1998	W	840	NA	16	144	1
194841	1998	W	1750	NA	12	144	1
193524	1998	W	1200	NA	13	144	1
187833	1998	W	1400	NA	13	144	1
197542	1998	W	950	NA	16	144	1
188954	1998	W	2100	NA	16	144	1
197148	1998	W	2050	NA	16.5	144	1
199051	1998	W	800	NA	12	144	1
197408	1998	W	1850	NA	15	144	1
197621	1998	W	1600	NA	16	144	1
192962	1998	W	1350	NA	17	144	1
200278	1998	W	1000	NA	16	144	1
197291	1998	W	1400	NA	17	144	1
217945	1999	M	1700	NA	0	144	1
217703	1999	M	1800	NA	15	144	1
224839	1999	M	2000	NA	17	144	1
218902	1999	M	2100	NA	16	144	1
222441	1999	M	1800	NA	16	144	1
221077	1999	M	1420	NA	15	144	1
216619	1999	M	1140	NA	16	144	1
229938	1999	M	1900	NA	17.3	144	1
216553	1999	M	1000	NA	16	144	1
225423	1999	W	2250	NA	16	144	1
222801	1999	W	1550	NA	17	144	1
219861	1999	W	2050	NA	18	144	1
220957	1999	W	1950	NA	16.5	144	1
223761	1999	W	1800	NA	15.5	144	1
214950	1999	W	1000	NA	14.5	144	1
226541	1999	W	1800	NA	16.5	144	1
221037	1999	W	1750	NA	14	144	1
229252	1999	W	1600	NA	15.5	144	1
222222	1999	W	990	NA	13	144	1
224126	1999	W	2000	NA	16	144	1
229094	1999	W	1900	NA	14	144	1
219102	1999	W	1800	NA	17	144	1
244083	2000	M	1200	NA	16.5	144	1
241186	2000	M	1100	NA	14	144	1
245439	2000	M	1950	NA	15	144	1
250748	2000	M	1600	NA	16	144	1
243683	2000	M	1980	NA	13.4	144	1
245767	2000	W	2000	NA	13	144	1
249017	2000	W	1700	NA	16	144	1
248446	2000	W	1200	NA	0	144	1
250294	2000	W	1250	NA	14	144	1
256084	2000	W	1000	NA	16.8	144	1
241190	2000	W	1250	NA	13.5	144	1
251855	2000	W	1100	NA	14	144	1
273551	2001	M	1725	NA	16.5	144	1
273223	2001	M	1720	NA	16	144	1
276453	2001	W	1480	NA	14	144	1
267353	2001	W	1800	NA	15	144	1
278484	2001	W	1010	NA	15	144	1
273197	2001	W	1050	NA	13	144	1
271582	2001	W	900	NA	16	144	1
280031	2001	W	1320	NA	15	144	1
268340	2001	W	2100	NA	15.5	144	1
271951	2001	W	700	NA	17	144	1
305257	2002	M	1650	NA	17	144	1
299819	2002	M	1000	NA	15	144	1
292590	2002	M	700	NA	0	144	1
295438	2002	W	1300	NA	12	144	1
296428	2002	W	950	NA	13	144	1
297113	2002	W	2000	NA	15.5	144	1
330832	2003	W	1940	NA	15.3	144	1
322859	2003	W	1900	NA	0	144	1
320753	2003	W	600	NA	14	144	1
355808	2004	M	1780	NA	16	144	1
354224	2004	M	1200	NA	0	144	1
348673	2004	M	580	NA	18	144	1
353882	2004	M	900	NA	16	144	1
356207	2004	M	2000	NA	19	144	1
348874	2004	W	1770	NA	16.5	144	1
354921	2004	W	1600	NA	15.5	144	1
343732	2004	W	950	NA	15	144	1
351407	2004	W	750	NA	16	144	1
353790	2004	W	1500	NA	0	144	1
373468	2005	M	2219	NA	17.2	144	1
381955	2005	M	1400	NA	16	144	1
383995	2005	M	1870	NA	14	144	1
372726	2005	W	600	NA	16.5	144	1
411290	2006	M	750	NA	16	144	1
407553	2006	M	1650	NA	17	144	1
408879	2006	M	1920	NA	15	144	1
403664	2006	W	1920	NA	17.5	144	1
436512	2007	M	950	NA	15	144	1
432759	2007	M	1930	NA	15.4	144	1
433924	2007	M	2100	NA	16.5	144	1
434778	2007	M	1900	NA	12	144	1
434119	2007	W	1000	NA	14.3	144	1
436322	2007	W	1425	NA	16	144	1
456769	2008	M	540	NA	17	144	1
461942	2008	M	1950	NA	16	144	1
457372	2008	M	1700	NA	17.6	144	1
462757	2008	M	900	NA	21	144	1
462451	2008	W	1600	NA	14.8	144	1
462584	2008	W	1300	NA	14	144	1
459317	2008	W	1700	NA	12.5	144	1
488296	2009	M	1300	NA	17	144	1
483422	2009	M	1550	NA	16	144	1
489164	2009	M	1300	NA	15.3	144	1
484278	2009	W	1700	NA	12	144	1
507572	2010	M	1500	NA	15.8	144	1
510239	2010	M	1550	NA	15	144	1
508555	2010	M	1700	NA	16	144	1
508603	2010	M	1730	NA	16.5	144	1
514419	2010	M	1850	NA	15.5	144	1
508090	2010	M	1100	NA	16.4	144	1
508062	2010	W	2000	NA	14	144	1
513983	2010	W	1200	NA	17	144	1
508551	2010	W	1500	NA	16	144	1
506962	2010	W	1900	NA	16	144	1
511824	2010	W	1100	NA	15.3	144	1
514297	2010	W	750	NA	14.8	144	1
512447	2010	W	750	NA	15	144	1
513352	2010	W	1600	NA	17	144	1
513741	2010	W	1450	NA	17.5	144	1
533638	2011	M	800	NA	17	144	1
534486	2011	W	900	NA	17	144	1
532638	2011	W	1100	NA	16	144	1
533815	2011	W	1700	NA	15	144	1
534828	2011	W	970	NA	14.6	144	1
532294	2011	W	600	NA	15	144	1
539235	2011	W	1550	NA	16.5	144	1
535061	2011	W	2000	NA	14.7	144	1
535474	2011	W	1800	NA	15	144	1
539608	2011	W	1200	NA	13	144	1
538121	2011	W	710	NA	15.8	144	1
535468	2011	W	1020	NA	14	144	1
560392	2012	M	1400	NA	16	144	1
564391	2012	M	1100	NA	20	144	1
560161	2012	M	900	NA	14.5	144	1
562201	2012	M	1550	NA	15	144	1
559083	2012	W	1120	NA	15.2	144	1
557208	2012	W	1000	NA	13	144	1
563624	2012	W	2000	NA	15.5	144	1
559047	2012	W	1700	NA	16	144	1
586466	2013	M	1200	NA	16	144	1
586738	2013	M	1113	NA	18	144	1
588220	2013	M	1000	NA	16.3	144	1
589239	2013	M	1700	NA	15	144	1
588531	2013	W	2180	NA	16	144	1
587124	2013	W	1300	NA	15.7	144	1
10375	1991	M	1580	NA	17	144	2
4160	1991	M	1800	NA	19	144	2
10070	1991	M	1650	NA	16	144	2
3957	1991	M	1500	NA	17	144	2
8710	1991	M	1600	NA	19	144	2
2531	1991	M	2000	NA	14	144	2
11866	1991	M	1749	NA	13.5	144	2
8490	1991	M	2050	NA	0	144	2
14308	1991	M	2000	NA	18	144	2
5453	1991	M	1650	NA	17	144	2
28394	1992	W	2200	NA	16.5	144	2
34533	1992	W	1800	NA	0	144	2
26861	1992	W	1800	NA	20	144	2
64981	1993	M	1600	NA	19	144	2
57165	1993	M	1600	NA	16	144	2
55648	1993	W	1700	NA	14.5	144	2
54747	1993	W	1000	NA	17.1	144	2
86678	1994	M	1790	NA	13.5	144	2
86803	1994	W	1100	NA	16	144	2
112165	1995	M	1900	NA	20	144	2
105278	1995	W	1300	NA	12	144	2
111119	1995	W	1800	NA	14.4	144	2
143520	1996	M	1300	NA	14	144	2
176247	1997	M	1700	NA	17	144	2
169086	1997	M	1600	NA	0	144	2
162287	1997	W	1400	NA	16.5	144	2
165414	1997	W	1000	NA	15.5	144	2
168657	1997	W	2000	NA	16	144	2
199399	1998	M	1880	NA	18	144	2
195587	1998	M	1000	NA	16	144	2
197344	1998	W	1850	NA	0	144	2
197206	1998	W	1400	NA	15	144	2
222641	1999	W	600	NA	0	144	2
320738	2003	W	1500	NA	15	144	2
486601	2009	W	900	NA	19	144	2
536258	2011	M	1950	NA	17	144	2
532342	2011	M	1850	NA	16.8	144	2
534251	2011	W	900	NA	15	144	2
8695	1991	M	1600	NA	19	144	3
8636	1991	W	1700	NA	0	144	3
29041	1992	M	1530	NA	17.5	144	3
39908	1992	M	2200	NA	19.5	144	3
62898	1993	M	1000	NA	15	144	3
59982	1993	W	1500	NA	16	144	3
107839	1995	W	2000	NA	14	144	3
118052	1995	W	1800	NA	18	144	3
145242	1996	M	1050	NA	0	144	3
141700	1996	M	2000	NA	20	144	3
140885	1996	M	1400	NA	18	144	3
139901	1996	M	1700	NA	0	144	3
140182	1996	W	2200	NA	17	144	3
193389	1998	M	1280	NA	17	144	3
204154	1998	W	950	NA	17	144	3
203859	1998	W	1700	NA	16	144	3
198430	1998	W	1080	NA	16.8	144	3
227262	1999	M	1900	NA	18	144	3
247423	2000	M	1450	NA	19	144	3
278708	2001	M	1100	NA	17	144	3
271782	2001	W	1190	NA	14	144	3
324487	2003	M	2250	NA	16	144	3
346742	2004	M	1900	NA	16.5	144	3
399242	2006	M	550	NA	16.5	144	3
533178	2011	W	1400	NA	16.3	144	3
560467	2012	M	1650	NA	18	144	3
12571	1991	W	1460	NA	20	144	4
53399	1993	M	1500	NA	20	144	4
56976	1993	M	980	NA	16	144	4
136903	1996	M	1600	NA	17	144	4
168486	1997	M	1700	NA	21	144	4
171841	1997	M	900	NA	19	144	4
219888	1999	W	1000	NA	0	144	4
245012	2000	W	600	NA	18	144	4
271298	2001	M	1750	NA	20.5	144	4
268209	2001	M	1800	NA	18	144	4
297152	2002	M	1250	NA	17	144	4
434890	2007	M	650	NA	17	144	4
35343	1992	M	1500	NA	18	144	5
37123	1992	W	1130	NA	16	144	5
188076	1998	W	1700	NA	15.5	144	5
560044	2012	W	2000	NA	15	144	5
168780	1997	W	1000	NA	0	144	6
195279	1998	W	1150	NA	16	144	6
26943	1992	W	1650	NA	18	144	7
87128	1994	M	700	NA	13	144	7
168649	1997	W	1700	NA	14	144	7
196874	1998	W	1500	NA	19.5	144	7
134841	1996	W	1400	NA	14.5	144	8
140483	1996	W	2200	30	16.5	145	1
59994	1993	W	2050	31	12	145	3
28984	1992	W	600	31	11	145	1
220403	1999	M	1940	31.5	9	145	0
135833	1996	M	1300	32	14	145	1
133859	1996	M	1900	32	14	145	1
377602	2005	M	1750	32	13.4	145	1
376889	2005	M	1860	32	14.5	145	4
330193	2003	W	1800	32.2	10.8	145	0
53820	1993	W	500	32.5	12.3	145	1
38322	1992	M	1900	32.5	16	145	1
82367	1994	W	1650	32.5	10.6	145	1
117579	1995	W	2020	32.5	15	145	1
139161	1996	W	1600	32.5	10	145	1
136859	1996	W	1500	32.7	9.5	145	1
158961	1997	M	1350	32.9	14.3	145	1
28560	1992	W	1150	33	15	145	1
64867	1993	W	1600	33	14.3	145	1
192871	1998	M	1800	33	15	145	1
1737	1991	W	1500	33	15.5	145	1
34067	1992	W	2000	33	14.5	145	1
93131	1994	W	1550	33	14.4	145	1
117768	1995	W	1900	33	13.5	145	1
144921	1996	M	1300	33	15.4	145	1
144077	1996	W	2000	33	12	145	1
145004	1996	W	1400	33	11.5	145	1
215494	1999	W	2000	33	16.5	145	1
244619	2000	W	1800	33	12	145	1
272600	2001	W	1000	33	10.5	145	1
83578	1994	M	1100	33	14.4	145	2
162163	1997	M	1100	33	14	145	2
112214	1995	M	1610	33	18	145	3
146861	1996	W	1550	33	14.5	145	10
81165	1994	M	1800	33.2	16	145	1
139170	1996	M	1300	33.2	17.4	145	1
112527	1995	W	1800	33.3	12.3	145	1
139358	1996	M	1350	33.4	17.6	145	1
34962	1992	W	1750	33.5	14.5	145	1
57227	1993	W	800	33.5	12.5	145	1
39490	1992	W	1700	33.5	17.5	145	3
91116	1994	W	1950	33.5	13.9	145	1
407777	2006	M	1830	33.5	13.5	145	1
107503	1995	M	1815	33.5	18	145	2
166906	1997	W	1100	33.5	12.8	145	3
270058	2001	W	1800	33.6	13.5	145	1
81152	1994	M	800	33.6	18	145	3
276781	2001	W	800	33.7	13.2	145	1
168563	1997	M	1800	33.8	12	145	0
273563	2001	W	1400	33.8	14	145	1
172565	1997	M	880	33.8	16.7	145	2
319403	2003	W	1740	33.8	14	145	2
329538	2003	W	1600	33.8	13.4	145	3
29843	1992	M	1000	34	13	145	1
31299	1992	W	1920	34	14	145	1
35454	1992	M	1930	34	12	145	0
26859	1992	W	1250	34	12.6	145	1
114306	1995	M	850	34	15.5	145	1
83565	1994	W	1580	34	15.4	145	2
161600	1997	M	1900	34	16	145	2
117303	1995	M	1750	34	20	145	3
34252	1992	W	620	34.2	12.5	145	1
199299	1998	W	1100	34.2	13.6	145	1
159753	1997	M	1560	34.2	15	145	5
41257	1992	W	1400	34.5	12.5	145	1
9888	1991	W	1430	34.5	15.5	145	2
37138	1992	M	1600	34.5	18	145	2
90463	1994	M	800	34.5	15.1	145	1
93075	1994	W	1800	34.5	17	145	1
107089	1995	M	1865	34.5	18	145	1
119777	1995	W	1700	34.5	16.7	145	1
136182	1996	M	700	34.5	16	145	1
172621	1997	W	800	34.5	12.6	145	1
160799	1997	W	1700	34.5	14	145	1
[truncated: 57,035 more rows]

## Sheet: Ibex 1984-2013
Hunting Code	Harvest Year	Animal Sex	Hunting Elevation m asl	Hint Foot Length HFL	Weight	Lower Jaw Length LJL	Animal Age
2823	1984	M	2100	28	18		1
2841	1984	M	1900	28.5	15.5		1
3000	1984	M	2400	24	18		1
3016	1984	M	2320	27	10		1
3056	1984	M	2300	27	15		1
3140	1984	M	1650	27	16		1
3160	1984	M	1700	26	13		1
3225	1984	M	2600	31	24		1
2804	1984	W	1680	27.5	18		1
2811	1984	W	1600	26	18		1
2875	1984	W	2270	28	19		1
2887	1984	W	2600	28	20		1
2926	1984	W	2040	28	21		1
2930	1984	W	2600	25	12		1
2936	1984	W	2900	27	17		1
2942	1984	W	2740	27	16		1
2949	1984	W	1950				1
2954	1984	W	2200	25.5	15		1
3099	1984	W	2000	28	21.5		1
3110	1984	W	2100	29.5	20		1
3148	1984	W	1600	27.5	14		1
3150	1984	W	1600	26	15		1
3158	1984	W	1700	26	14		1
3198	1984	W	2150	27.5	19		1
3223	1984	W	2600	29	19		1
3229	1984	W	2440	26.5	16		1
3239	1984	W	2700	27	17		1
3242	1984	W	2240	26	14		1
3267	1984	W	950	26	14		1
3279	1984	W	2350	28.4	18		1
3285	1984	W	2500	28	19		1
3291	1984	W	2300	30	18		1
3293	1984	W	2000	31	21		1
3295	1984	W	2250	28	20.5		1
2801	1984	M	1860	30	31		2
2805	1984	M	1700	30	25		2
2807	1984	M	1650	31.5	30		2
2891	1984	M	2100	30	28		2
2903	1984	M	2250	31	32		2
2911	1984	M	2700	30	27		2
2961	1984	M	2450	30	25		2
2962	1984	M	2450	31	29		2
2966	1984	M	2400	30	22		2
2968	1984	M	2700	29	28		2
2972	1984	M	2480	30.5	26		2
2974	1984	M	2600	31.5	27		2
2980	1984	M	2600	31	26		2
2982	1984	M	2400	29	25		2
2985	1984	M	2200	30	21.5		2
3101	1984	M	2300	30	34		2
3103	1984	M	2200	30	27		2
3105	1984	M	2000	30	34		2
3107	1984	M	1700	32	33		2
3118	1984	M	1600	29	29		2
3124	1984	M	1800	31	28		2
3173	1984	M	2500	32	29		2
3185	1984	M	2500	29	28.5		2
3186	1984	M	2500	32.5	34		2
3231	1984	M	2730	29	26		2
3241	1984	M	1950	30	26		2
3258	1984	M	2300	30	28		2
2808	1984	W	2550	28	23		2
2843	1984	W	2300	29	23		2
2848	1984	W	2550	28	20		2
2866	1984	W	2360	31	26		2
2881	1984	W	1963	28	24		2
2885	1984	W	2440	27.5	20		2
2906	1984	W	2720	29	18		2
2914	1984	W	2250	28.5	23		2
2923	1984	W	2400	27.5	20		2
2940	1984	W	2660	28	20		2
2944	1984	W	2220	29	22.5		2
2959	1984	W	2400	29	19		2
2969	1984	W	2470	29	23		2
2976	1984	W	2500	29.5	21		2
2983	1984	W	2400	29	22		2
3005	1984	W	2250	27	21		2
3018	1984	W	1900	25	26		2
3102	1984	W	2200	26	22		2
3104	1984	W	1600	28	19		2
3116	1984	W	2200	27	25		2
3117	1984	W	1800	30	28		2
3122	1984	W	1900	29	18		2
3151	1984	W	2680	28.5	18		2
3183	1984	W	2560	28	26.5		2
3189	1984	W	2600	26			2
3237	1984	W	1900	28	22		2
3245	1984	W	2720	29	27		2
3248	1984	W	2340	29	25		2
3263	1984	W	1920	29.5	25		2
2803	1984	M	2470	30	36		3
2822	1984	M	2180	32	34		3
2824	1984	M	2140	31	34		3
2826	1984	M	2140	31	30		3
2828	1984	M	2600	29	38		3
2855	1984	M	2130	30	32.5		3
2857	1984	M	2340	33	40		3
2861	1984	M	2520	33	33.5		3
2863	1984	M	2560	30	30		3
2865	1984	M	2580	32	34.5		3
2880	1984	M	2000	30.5	32		3
2893	1984	M	2650	32.5	33		3
2901	1984	M	2390	31	43		3
2905	1984	M	2550	31	34		3
2907	1984	M	2350	31	26		3
2909	1984	M	2600	32	39		3
2913	1984	M	2630	33	33		3
2955	1984	M	2300	30	36		3
2956	1984	M	2400	30.5	32		3
2958	1984	M	2600	33	39		3
2965	1984	M	2650	33	34.5		3
2970	1984	M	2460	32.6	38		3
2977	1984	M	2500	32	33		3
2978	1984	M	2350	33.5	40		3
2988	1984	M	2340	33	42		3
2991	1984	M	2640	32	39		3
2994	1984	M	2400	32	36		3
3007	1984	M	2400	31	40		3
3011	1984	M	2800	31	40		3
3123	1984	M	2100	31	36		3
3171	1984	M	2870	33	41		3
3175	1984	M	2300	34	37.5		3
3217	1984	M	2600	32	40		3
3226	1984	M	2800	30	26		3
3256	1984	M	2500	32	34		3
3264	1984	M	2180	35	55		3
3266	1984	M	2340	32	35		3
3268	1984	M	2100	32	37		3
3270	1984	M	2300	32	41		3
3272	1984	M	2480	32.5	35		3
3273	1984	M	2740	31.5	31		3
2800	1984	W	1860	28	22.5		3
2825	1984	W	1780	28	28		3
2829	1984	W	2000	29	28		3
2833	1984	W	2340	27	30		3
2854	1984	W	2100	29	22		3
2860	1984	W	2670	30.5	26		3
2864	1984	W	2500	30	25.5		3
2870	1984	W	2280	29.5	32.5		3
2902	1984	W	2250	30	28		3
2908	1984	W	2550	29.5	28		3
2928	1984	W	1880	30	19		3
2947	1984	W	2900	30	30		3
2960	1984	W	2300	29.5	31		3
2979	1984	W	2600	30	23		3
2984	1984	W	2400	28.5	22		3
3010	1984	W	2120	28	24		3
3012	1984	W	2700	30	29		3
3017	1984	W	2500	30	26		3
3023	1984	W	2300	29.5	27		3
3027	1984	W	2220	29	25		3
3030	1984	W	2200	26	24		3
3046	1984	W	2850	21	28		3
3050	1984	W	2700	30	26		3
3060	1984	W	2700	29	29		3
3070	1984	W	2580	29	27		3
3073	1984	W	2400	30	26		3
3080	1984	W	2100	28	23		3
3106	1984	W	1700	30	27		3
3197	1984	W	2400	28	27		3
3227	1984	W	2000	29	30.5		3
3269	1984	W	2200	31	28		3
3277	1984	W	2200	28.5	27		3
2832	1984	M	2060	32	47		4
2834	1984	M	2800	32	43		4
2867	1984	M	2727	33	38		4
2868	1984	M	2600	33	43		4
2878	1984	M	2000	30	40		4
2895	1984	M	2700	33	40		4
2897	1984	M	2500	33	42		4
2915	1984	M	2720	31	32		4
2918	1984	M	2470	33	43		4
2920	1984	M	2270	32	46		4
2922	1984	M	2430	32	40		4
2986	1984	M	2400	32	40		4
2997	1984	M	2500	34	52		4
3009	1984	M	2680	33	48		4
3020	1984	M	2838	33	42		4
3025	1984	M	2320	34	45		4
3034	1984	M	2460	32.5	42		4
3039	1984	M	2460	32	47		4
3127	1984	M	2000	32	27		4
3129	1984	M	1900	31	54		4
3179	1984	M	2499	32	42.5		4
3220	1984	M	2600	32	34		4
3222	1984	M	2600	31	32		4
3243	1984	M	2700	33	51		4
3276	1984	M	2640	32.5	46		4
3278	1984	M	2000	33	48		4
3280	1984	M	2350	35	44		4
2862	1984	W	2460	27.5	28		4
2917	1984	W	2620	31	30		4
2934	1984	W	1900	30	25		4
2964	1984	W	2400	27.5	27		4
3013	1984	W	2000	28	24		4
3076	1984	W	2400	30	24		4
3113	1984	W	2000	30	31		4
3121	1984	W	2000	29	29		4
3126	1984	W	2400	29.5	25		4
3164	1984	W	1800	28.5	29		4
3180	1984	W	2000	29	26		4
3235	1984	W	2700	30	28		4
3265	1984	W	2230	29.5	28		4
2809	1984	M	2620	33	53		5
2819	1984	M	1630	33	55		5
2925	1984	M	2550	32	50		5
2948	1984	M	2750	34	56		5
2992	1984	M	2400	30	44		5
2996	1984	M	2600	33	51		5
2998	1984	M	2800	32.5	52		5
3001	1984	M	2740	33	48.5		5
3002	1984	M	2600	29	46		5
3006	1984	M	2800	33.5	45		5
3029	1984	M	2300	30.5	48		5
3131	1984	M	2000	31	57		5
3165	1984	M	1800	32	50		5
3196	1984	M	2520	33	55		5
3228	1984	M	2500	33	42		5
3251	1984	M	2800	34	62		5
3260	1984	M	2380	32	43		5
3275	1984	M	2300	34	51		5
2835	1984	W	2160				5
2849	1984	W	2150	29	26		5
2932	1984	W	2300	30	33		5
2951	1984	W	2120	30	30		5
2963	1984	W	2850	28	29		5
3057	1984	W	2100	28	28.5		5
3078	1984	W	2600	29	31.5		5
3219	1984	W	2600	29	30		5
3221	1984	W	2600	29	32		5
3224	1984	W	2900	29	30		5
3230	1984	W	2900	29	28		5
3233	1984	W	2600	30	29		5
3283	1984	W	2350	30	35		5
3289	1984	W	2380	29.5	36		5
3297	1984	W	2350	29	31		5
2813	1984	M	2200	31	47		6
2830	1984	M	2180	34	59.5		6
2836	1984	M	2100	31	46		6
2840	1984	M	2200	33	63		6
2927	1984	M	2420	32	60		6
3028	1984	M	2900	33	55		6
3035	1984	M	2300	30	50		6
3038	1984	M	2600	33	55		6
3052	1984	M	2580	34	66		6
3058	1984	M	2600	34	57		6
3061	1984	M	2300	31	54		6
3077	1984	M	2700	31	54		6
3081	1984	M	2700	34	70		6
3202	1984	M	2200	36	52.5		6
3232	1984	M	2500	30	36		6
3247	1984	M	2530	32	46		6
3292	1984	M	2450	34.5	59		6
2916	1984	W	2740	29	22		6
3008	1984	W	2200	29	29.5		6
3032	1984	W	2400	27	34		6
3128	1984	W	2500	32	29		6
2845	1984	M	2710	31	46		7
2889	1984	M	2640	32.5	62		7
2935	1984	M	2560	34	62		7
3055	1984	M	3200	33	68		7
3069	1984	M	2400	34	75		7
3159	1984	M	2000	33	75		7
3253	1984	M	2680	34	55		7
3255	1984	M	2600	34	80		7
3281	1984	M	2500	33.5	62		7
3290	1984	M	1850	33	70		7
2806	1984	W	2100	29	35		7
2810	1984	W	2460	30.5	39		7
2912	1984	W	2600	30	30		7
2945	1984	W	2600	30	28		7
3041	1984	W	2300	28	30		7
3082	1984	W	2450	31	30		7
3261	1984	W	2300	31	37		7
3287	1984	W	2380	30.5	37		7
2820	1984	M	2600	35	82		8
2876	1984	M	2440	38	85.5		8
2884	1984	M	2300	31	71		8
2899	1984	M	2450	34.5	70		8
2946	1984	M	2500	34	72		8
3024	1984	M	2500	32	56		8
3048	1984	M	2700	33	58		8
3049	1984	M	2000	28	74		8
3059	1984	M	2650	34	60		8
3065	1984	M	2750	34	67		8
3085	1984	M	2570	31	62		8
3089	1984	M	2570	32.5	68		8
3155	1984	M	2000	40	85		8
3234	1984	M	2600	33	64		8
3296	1984	M	2450	37	68		8
2802	1984	W	2460	29	38		8
2816	1984	W	1600	29.5	30		8
2827	1984	W	1880	26	26.5		8
2844	1984	W	2300	29.5	32		8
2877	1984	W	2000	30	37		8
2883	1984	W	2259	29	35		8
2910	1984	W	2300	30	38		8
2919	1984	W	2480	29	25		8
3037	1984	W	2300	29	37		8
3044	1984	W	2600	29	30.5		8
3047	1984	W	2400	25	36		8
3098	1984	W	2000	30	36		8
3259	1984	W	2380	30	34		8
3274	1984	W	2200	31	29		8
2838	1984	M	2940	34	68		9
2842	1984	M	2300	35	60		9
2847	1984	M	2560	35.5	72		9
2850	1984	M	2380	34	66		9
2924	1984	M	2590	32	61		9
2939	1984	M	3100	33	74		9
2941	1984	M	2724	32	60		9
3004	1984	M	2500	30	62		9
3087	1984	M	2925	35	67		9
3149	1984	M	1900	32	70		9
3236	1984	M	2600	33	56		9
3238	1984	M	2300	34	58		9
3298	1984	M	1800	34	80		9
3062	1984	W	2200	29	28		9
3067	1984	W	2100	28	17		9
3090	1984	W	2200	29	32		9
3100	1984	W	2200	30	33		9
3130	1984	W	1700	31.5	34		9
3172	1984	W	2500	29	35.5		9
3192	1984	W	2280	29.5	33.5		9
3215	1984	W	2550	31	37		9
3254	1984	W	2400	30	31		9
2817	1984	M	2600	35.5	79		10
2874	1984	M	2500	33	70		10
2882	1984	M	2231	30	75		10
2929	1984	M	2450	35	82		10
3043	1984	M	2300	34	65		10
3068	1984	M	2600	36	73		10
3071	1984	M	2680	33	65		10
3079	1984	M	2860	33.5	70		10
3083	1984	M	2400	33	69		10
3091	1984	M	2450	34	69		10
3141	1984	M	1900	33.5	58		10
3161	1984	M	2000	34	88		10
3199	1984	M	2220	33	70		10
3249	1984	M	2680	34	78		10
3282	1984	M	2100	35.5	82		10
3284	1984	M	2100	35	71		10
3286	1984	M	2300	36	82		10
2818	1984	W	2100	31	36		10
2831	1984	W	2040	30	31		10
2900	1984	W	2150	30	42		10
2967	1984	W	2700	30	34		10
2990	1984	W	2200	29	25		10
3040	1984	W	2800	29	29		10
3051	1984	W	2300	26	34		10
3086	1984	W	2250	30.5	31.5		10
3125	1984	W	2300	30	30.5		10
3144	1984	W	2550	29	29		10
3201	1984	W	2120	31	33.5		10
3250	1984	W	2200	29	30		10
2815	1984	M	3050	32	66.5		11
2869	1984	M	2300	34	62		11
2931	1984	M	2500	35	52		11
2933	1984	M	2900	34	76		11
2937	1984	M	2640	34	68		11
3014	1984	M	2600	33	70		11
3019	1984	M	2450	33	57.5		11
3033	1984	M	2600	34	72		11
3075	1984	M	2400	32.5	62		11
3204	1984	M	2600	30	64		11
3240	1984	M	2600	34	70		11
3288	1984	M	2500	34	71		11
3294	1984	M	2400	34	61		11
2812	1984	W	2200	29	31		11
2821	1984	W	2200	29.5	25		11
2856	1984	W	2180	32.5	37.5		11
2904	1984	W	2600	31	27		11
2973	1984	W	2640	28.5	31		11
2993	1984	W	2050	28.5	28		11
3084	1984	W	2500	30	34		11
3154	1984	W	2000	29	36		11
3200	1984	W	2600	30	34		11
3252	1984	W	2440	31	21		11
2851	1984	M	2530	34	50		12
2871	1984	M	2330	35	77		12
2952	1984	M	2863				12
3015	1984	M	2600	33	82		12
3045	1984	M	2650	34	66.5		12
3053	1984	M	2200	30	76		12
3063	1984	M	2580	32	67		12
3074	1984	M	2750	30	53		12
3262	1984	M	2360	34	68		12
2814	1984	W	2100	30.5	37		12
2896	1984	W	2100	30.5	30		12
2921	1984	W	2450	33	36		12
2938	1984	W	2300	32	39		12
2957	1984	W	2100	31	33		12
3064	1984	W	2600	30	32.5		12
3092	1984	W	2600	29	35		12
3271	1984	W	2300	28	30		12
2943	1984	M	2740	33	64		13
2971	1984	W	2110	28.5	32		13
2981	1984	W	2670	29	29		13
2989	1984	W	2540	31	32		13
2995	1984	W	2300	29	26		13
3026	1984	W	2500	30	35		13
3036	1984	W	2300	30	34		13
3054	1984	W	2000	29	24		13
3257	1984	W	2020	32.5	41.5		13
2853	1984	M	2600	32	67		14
3042	1984	M	2600	33	61		14
3093	1984	M	2420	34	68		14
2837	1984	W	2240	30	29		14
2879	1984	W	2000	30	37		14
2898	1984	W	2400	31	30		14
2953	1984	W	2500	30	36		14
3022	1984	W	2200	29	35		14
3072	1984	W	2600	30	32		14
3021	1984	M	2200	31	70		15
2846	1984	W	2430	29	30		15
2890	1984	W	1850	31	32		15
2894	1984	W	2300	28	31		15
2975	1984	W	2500	30	33		15
3066	1984	W	2500	29	26		15
3088	1984	W	2500	30	34		15
3178	1984	W	2500	29.5	29		15
3184	1984	W	2200	29	22		15
2950	1984	M	2600	35	75		16
2852	1984	W	2300	30	35		17
2888	1984	W	2380	29	34		17
2892	1984	W	2100	30	31		17
2987	1984	W	2340	28.5	32		17
3031	1984	W	2550	29.5	28		17
2839	1984	W	1900	30	37		18
2999	1984	W	2220	30	31		18
3334	1985	M	2340	27	20		1
3454	1985	M	2716	28	19		1
3485	1985	M	2400	26	14		1
3519	1985	M	3000	28	19		1
3537	1985	M	2200	27	20		1
3542	1985	M	2600	26	21		1
3544	1985	M	2600	26.5	14		1
3587	1985	M	2500	26	14		1
3604	1985	M	2200	27	16		1
3685	1985	M	1800	24.6	11		1
3740	1985	M	2250	25	13		1
3745	1985	M	2750	26	16.5		1
3302	1985	W	1800	28	17.5		1
3316	1985	W	2500	25.5	14		1
3322	1985	W	2450	27.5	17		1
3324	1985	W	2580	28	17		1
3328	1985	W	2460	27	16		1
3363	1985	W	2100	26.5	15		1
3383	1985	W	2580	26	12		1
3397	1985	W	2400	27	19		1
3447	1985	W	2650	27	17		1
3531	1985	W	2200	27	14		1
3548	1985	W	2740	27	21		1
3567	1985	W	2400	27	17		1
3572	1985	W	2200	27	19		1
3577	1985	W	2450	27	14		1
3592	1985	W	2810	26	17		1
3593	1985	W	1900	26	20		1
3603	1985	W	2300	27	18		1
3622	1985	W	2400	28	16.5		1
3630	1985	W	2200	25.5	14		1
3635	1985	W	2780	29	19		1
3665	1985	W	2500	29	15		1
3691	1985	W	2000	27.5	16		1
3695	1985	W	2350	27.5	16		1
3699	1985	W	2500	27.5	15		1
3708	1985	W	2150	28.5	20.5		1
3716	1985	W	2800	25.5	16		1
3723	1985	W	2600	26	16		1
3726	1985	W	2580	25	16		1
3735	1985	W	2600	28	18		1
3749	1985	W	2200	27.5	18.5		1
3761	1985	W	3100	26	20		1
3767	1985	W	2100	28	19		1
3769	1985	W	3000	26	18		1
3772	1985	W	2700	29	15		1
3805	1985	W	2200	25.5	16		1
3317	1985	M	2600	31	32		2
3345	1985	M	2660	30	30		2
3372	1985	M	2850	30	26		2
3412	1985	M	2700	30	33		2
3414	1985	M	2600	32	29		2
3418	1985	M	2120	31	30		2
3422	1985	M	2640	29	28		2
3471	1985	M	2500	30	25.5		2
3475	1985	M	2500	31	23		2
3483	1985	M	2560	30	26		2
3484	1985	M	2400	31	32		2
3494	1985	M	2650	31	32		2
3502	1985	M	2760	29.5	32.5		2
3506	1985	M	2700	30	28		2
3508	1985	M	2800	31	24		2
3510	1985	M	2700	29	25		2
3599	1985	M	2700	31	28		2
3634	1985	M	2900	33.5	31		2
3642	1985	M	3130	31	32		2
3646	1985	M	2500	34	30		2
3648	1985	M	2400	31	25		2
3717	1985	M	2800	29	22.5		2
3725	1985	M	2600	27.5	20		2
3760	1985	M	2700	28.5	23		2
3762	1985	M	2500	29	24		2
3773	1985	M	2650	31	30		2
3817	1985	M	2460	31	25		2
3301	1985	W	2050	28.5	24		2
3320	1985	W	2800	30	26.5		2
3351	1985	W	2540	26.5	17.5		2
3365	1985	W	2590	30.5	24		2
3373	1985	W	2520	29.5	20		2
3375	1985	W	2600	30	22		2
3382	1985	W	2850	28.5	21		2
3388	1985	W	2600	28	24		2
3394	1985	W	2440	28	24		2
3399	1985	W	2420	29	28		2
3402	1985	W	2300	28	24		2
3409	1985	W	2300	27.5	19		2
3423	1985	W	2200	27	25		2
3427	1985	W	2490	30	25		2
3431	1985	W	2780	26	20		2
3432	1985	W	2720	27.5	22		2
3436	1985	W	2400	28	27		2
3445	1985	W	2820	28	24.5		2
3448	1985	W	2600	28	25		2
3450	1985	W	2200	30	23		2
3477	1985	W	2800	29.5	24		2
3480	1985	W	2420	28	22		2
3481	1985	W	2420	29	28		2
3486	1985	W	2700	28	24		2
3495	1985	W	2800	30	22		2
3500	1985	W	2780	29	22		2
3507	1985	W	2800	29	24		2
3526	1985	W	2600	28	19		2
3539	1985	W	2740	28	23.5		2
3564	1985	W	2600	28	25		2
3573	1985	W	2700	29	24		2
3602	1985	W	2550	27	18		2
3612	1985	W	2720	27.5	23		2
3614	1985	W	2530	27.5	18		2
3618	1985	W	2840	30.5	27		2
3627	1985	W	2240	26.5	18		2
3647	1985	W	2200	29	26		2
3659	1985	W	2690	30.5	25		2
3663	1985	W	2400	28.5	21		2
3678	1985	W	2100	28.5	21		2
3689	1985	W	2000	28.5	24		2
3718	1985	W	2320	28.5	29		2
3732	1985	W	2700	31	30		2
3747	1985	W	2600	28	23.5		2
3763	1985	W	2100	29	25		2
3771	1985	W	2680	28	26		2
3776	1985	W	2600	30	25		2
3784	1985	W	2750	29	30		2
3789	1985	W	2600	28	25		2
3800	1985	W	2200	28	18.5		2
3803	1985	W	2400	28.5	24		2
3806	1985	W	2500	28.5	24		2
3819	1985	W	2440	28	24		2
3821	1985	W	2400	30	25		2
3823	1985	W	2350	30	22		2
3825	1985	W	2460	27.5	20		2
3826	1985	W	2370	29	21		2
3828	1985	W	2300	30	26		2
3830	1985	W	2200	27.5	27.5		2
3832	1985	W	2250	29	25		2
3300	1985	M	2300	31.5	39.5		3
3309	1985	M	2450	31	38		3
3311	1985	M	2736	33	44		3
3319	1985	M	2700	32	41		3
3341	1985	M	2600	29	34		3
3343	1985	M	2660	31	33		3
3364	1985	M	2500	30.5	27		3
3377	1985	M	2740	32	32.5		3
3389	1985	M	2670	32.5	39		3
3390	1985	M	2500	30	38		3
3391	1985	M	2300	32	37		3
3410	1985	M	2300	33	39		3
3416	1985	M	2680	31	45		3
3420	1985	M	2440	32	26		3
3424	1985	M	2680	33	42		3
3426	1985	M	2550	31	40.5		3
3461	1985	M	2480	32	35		3
3472	1985	M	2300	31.5	35		3
3476	1985	M	2720	30.5	33		3
3478	1985	M	2850	31	35		3
3482	1985	M	2800	33	38		3
3488	1985	M	2750	33	41		3
3492	1985	M	2900	33	37		3
3493	1985	M	2610	33	38		3
3497	1985	M	2800	32	32		3
3498	1985	M	2800	31	38		3
3501	1985	M	2200	32	32		3
3504	1985	M	2900	31	29		3
3525	1985	M	2940	34	45		3
3529	1985	M	2700	32	35		3
3533	1985	M	2850	32	37		3
3541	1985	M	2960	31	39		3
3636	1985	M	2520	32	33		3
3638	1985	M	3000	34	44		3
3640	1985	M	2600	33	34		3
3644	1985	M	2000	33	43		3
3651	1985	M	2600	33	43		3
3654	1985	M	2650	32.5	31		3
3658	1985	M	2600				3
3713	1985	M	2820	33.5	45		3
3715	1985	M	2960	33	50		3
3719	1985	M	2800	32.5	42		3
3721	1985	M	2500	32	38.5		3
3724	1985	M	2550	29	36.5		3
3728	1985	M	2680	30.5	32.5		3
3736	1985	M	2480	31	35.5		3
3756	1985	M	2300	32	40		3
3758	1985	M	2900	33	45		3
3766	1985	M	2600	34	43		3
3777	1985	M	2500	30	37		3
3782	1985	M	2620	32.5	37		3
3802	1985	M	2520	33.5	43		3
3807	1985	M	2770	31.5	41		3
3809	1985	M	2420	34	45		3
3810	1985	M	2620	34	32		3
3811	1985	M	2640	33	41		3
3813	1985	M	2200	33	44		3
3815	1985	M	2480	34	42		3
3346	1985	W	2650	27	27.5		3
3396	1985	W	2700	28.5	24.5		3
3400	1985	W	2600	29	26.5		3
3411	1985	W	2550	29	27.5		3
3435	1985	W	2595	29	28		3
3465	1985	W	2180	28	21		3
3473	1985	W	2800	30	26		3
3490	1985	W	2920	28.5	25		3
3503	1985	W	2900	29	29		3
3546	1985	W	2800	29	26		3
3570	1985	W	2700	26	23		3
3589	1985	W	2500	27	20		3
3597	1985	W	2720	30	28		3
3621	1985	W	2400	30	29.5		3
3625	1985	W	2100	29	30		3
3626	1985	W	2180	28	24		3
3653	1985	W	2600	28.5	26		3
3656	1985	W	2300	30	30		3
3687	1985	W	2550	29	25		3
3710	1985	W	2500	29.5	22		3
3722	1985	W	2900	29	28		3
3785	1985	W	2820	28.5	28		3
3795	1985	W	2630	29	27		3
3321	1985	M	2650	33	46.5		4
3323	1985	M	2770	33	37.5		4
3329	1985	M	2600	33.5	48		4
3347	1985	M	2300	32	34		4
3348	1985	M	2680	34	44		4
3349	1985	M	2880	33	52		4
3393	1985	M	2250	37	49		4
3428	1985	M	2500	32	38		4
3430	1985	M	2600	33	36		4
3438	1985	M	2680	30	34.5		4
3487	1985	M	2400	32	36		4
3514	1985	M	2600	33	44		4
3516	1985	M	2800	30	36		4
3518	1985	M	2550	34	48		4
3520	1985	M	2900	33	44		4
3522	1985	M	2850	33	40		4
3524	1985	M	2700	32	39.5		4
3550	1985	M	2660	33.5	46		4
3557	1985	M	2580	31	40		4
3562	1985	M	2760	35.5	48		4
3574	1985	M	2900	31	41		4
3579	1985	M	2840	32.5	42		4
3588	1985	M	2800	34.5	49		4
3600	1985	M	2590	31.5	33		4
3660	1985	M	2690	33.5	35		4
3662	1985	M	2600	33	40		4
3671	1985	M	2300	32	45		4
3673	1985	M	2600	32	38		4
3674	1985	M	2615	33	43		4
3729	1985	M	2800	33	48		4
3731	1985	M	2850	32	48		4
3741	1985	M	2550	35	57		4
3742	1985	M	2550	34	54		4
3744	1985	M	2960	33	45		4
3764	1985	M	2800	34	53		4
3783	1985	M	2350	35.5	54		4
3820	1985	M	2400	34	56		4
3310	1985	W	2736	29	28		4
3330	1985	W	2400	30	29		4
3350	1985	W	2600	29	31		4
3352	1985	W	2800	29	31.5		4
3359	1985	W	2600	29	29		4
3371	1985	W	2760	28	25		4
3374	1985	W	2640	29	36		4
3441	1985	W	2300	29	29		4
3443	1985	W	2540	30	28		4
3452	1985	W	2650	28	24		4
3515	1985	W	2700	28			4
3629	1985	W	2640	29	29		4
3693	1985	W	2500	31	27		4
3714	1985	W	2500	27	26		4
3754	1985	W	2160	28	26.5		4
3759	1985	W	2800	29	28		4
3797	1985	W	2720	28.5	32		4
3836	1985	W	2400	29.5	32		4
3325	1985	M	2600	33	49		5
3327	1985	M	2480	33	46		5
3366	1985	M	2230	33	44		5
3376	1985	M	2640	33	51		5
3395	1985	M	2580	35	61		5
3434	1985	M	2428	33	53		5
3437	1985	M	2720	31	43		5
3459	1985	M	2650	31.5	46		5
3512	1985	M	2750	33	48		5
3534	1985	M	2850	33	46		5
3606	1985	M	2400	32	44		5
3664	1985	M	2600	32.5	47		5
3666	1985	M	2790	33.5	37		5
3669	1985	M	2900	33.5	57		5
3786	1985	M	2860	32	49		5
3818	1985	M	2640	33.5	45		5
3822	1985	M	2522	34	51		5
3336	1985	W	2020	28	30		5
3342	1985	W	2400	31.5	34		5
3344	1985	W	2630	30.5	31		5
3354	1985	W	2560	30.1	31		5
3356	1985	W	2200	30	35		5
3380	1985	W	2500	28.5	29		5
3415	1985	W	2640	29	25		5
3469	1985	W	2800	29	29		5
3611	1985	W	2760	28	26		5
3619	1985	W	2100	29.5	30		5
3623	1985	W	2040	29	20		5
3727	1985	W	2700	30	36		5
3738	1985	W	2750	29	26		5
3791	1985	W	2680	28.5	25		5
3444	1985	M	2750	32	52		6
3464	1985	M	2700	32	63		6
3528	1985	M	2900	32.5	53		6
3549	1985	M	3000	33	64		6
3585	1985	M	2900	34	63		6
3613	1985	M	2800	35	68		6
3617	1985	M	2820	33.5	68		6
3680	1985	M	2600	34	46		6
3686	1985	M	2100	35.5	50		6
3698	1985	M	2500	35	72		6
3739	1985	M	2600	35	84		6
3746	1985	M	2700	34	75.5		6
3796	1985	M	2660	34	60		6
3314	1985	W	2380	28	30		6
3326	1985	W	2380	29	32.5		6
3456	1985	W	2500	30	26		6
3474	1985	W	2380	27.5	32		6
3489	1985	W	2900	29	30		6
3523	1985	W	2720	31	33		6
3559	1985	W	2850	28	28		6
3624	1985	W	2000	28	28		6
3628	1985	W	2340	29	30		6
3631	1985	W	2500	31.5	37		6
3650	1985	W	2600	30			6
3682	1985	W	1800	31.5	29		6
3683	1985	W	2400	30	26		6
3702	1985	W	2500	30	28		6
3720	1985	W	2650	30	30		6
3734	1985	W	2700	28.5	33.5		6
3335	1985	M	2680	35	71		7
3381	1985	M	2570	33	68		7
3385	1985	M	2800	34	62		7
3398	1985	M	2600	34	68		7
3407	1985	M	2500	35.5	71		7
3449	1985	M	2600	34	72		7
3458	1985	M	2740	32	57		7
3532	1985	M	3000	32	60		7
3535	1985	M	2650	33	60		7
3538	1985	M	2800	34	64		7
3545	1985	M	2780	33.5	69		7
3558	1985	M	2800	32	75		7
3561	1985	M	2800	35	69		7
3565	1985	M	2800	35	60		7
3566	1985	M	2860	34	68		7
3575	1985	M	2300	34	72		7
3580	1985	M	2700	33	64		7
3584	1985	M	2835	34	71		7
3616	1985	M	2500	34			7
3676	1985	M	2500	34	62		7
3694	1985	M	2100	37.5	65		7
3700	1985	M	2600	35	73		7
3701	1985	M	2820	34	72		7
3709	1985	M	2300	33.5	62		7
3733	1985	M	2800	32.5	74		7
3827	1985	M	1203	34	75		7
3833	1985	M	2440	36	71		7
3387	1985	W	2570	28	32		7
3404	1985	W	2400	32	30		7
3540	1985	W	2650	30	30		7
3582	1985	W	2400	29	28		7
3594	1985	W	2500	28	25		7
3595	1985	W	1940	30	28		7
3596	1985	W	2600	30	34		7
3601	1985	W	3000	29.5	27		7
3639	1985	W	2600	31	30		7
3670	1985	W	2600	33	38		7
3730	1985	W	2600	29	36		7
3751	1985	W	2300	29	31		7
3816	1985	W	2200	31	27		7
3315	1985	M	2350	33	76		8
3358	1985	M	2500	32	68		8
3370	1985	M	2300	26.5	72		8
3455	1985	M	2700	31	65		8
3551	1985	M	2780	33	69		8
3553	1985	M	2750	34	66		8
3571	1985	M	2800	33	66		8
3615	1985	M	2740	33	72		8
3675	1985	M	2600	33	64		8
3688	1985	M	2800	34	65		8
3690	1985	M	2600	34	71		8
3692	1985	M	2500	34	67		8
3750	1985	M	2960	33.5	71.5		8
3778	1985	M	2600	32	68		8
3790	1985	M	2620	34.5	73		8
3794	1985	M	2760	35	73		8
3798	1985	M	2780	31.5	67		8
3829	1985	M	2440	35	81		8
3837	1985	M	2460	34.5	77		8
3299	1985	W	2600	29.5	28		8
3308	1985	W	2380	28.5	30		8
3392	1985	W	2800	31	33		8
3419	1985	W	2260	29	34		8
3491	1985	W	2600	30	30		8
3496	1985	W	2580	29	32		8
3637	1985	W	2800	29	28.5		8
3755	1985	W	2400	28	31		8
3333	1985	M	2580	32.5	70		9
3337	1985	M	2750	36	76		9
3360	1985	M	2540	36	86		9
3378	1985	M	2754	33	67		9
3405	1985	M	2600	32.5			9
3440	1985	M	2830	34	74		9
3446	1985	M	2880	33	70.5		9
3451	1985	M	2640	34	75		9
3463	1985	M	2740	32	72		9
3466	1985	M	2720	34	75		9
3543	1985	M	2780	34	68		9
3679	1985	M	2400	35	75		9
3768	1985	M	2300	32	56		9
3788	1985	M	2750	34	70.5		9
3792	1985	M	2660	34.5	73		9
3824	1985	M	2200	33.5	75		9
3369	1985	W	2480	22	32		9
3417	1985	W	2520	29	28		9
3460	1985	W	2790	29	33		9
3470	1985	W	2480	29	43		9
3560	1985	W	2620	28	34		9
3607	1985	W	2400	28.5	30		9
3632	1985	W	2300	29	28		9
3667	1985	W	2700	29.5	37		9
3801	1985	W	2740	29	34		9
3812	1985	W	2390	29.5	38		9
3303	1985	M	2750	34.5	74		10
3305	1985	M	2800	33	66.5		10
3357	1985	M	2500	32.5	70		10
3368	1985	M	2450	34	85		10
3401	1985	M	2740	33	73		10
3468	1985	M	2300	32	64		10
3556	1985	M	2750	33	54		10
3591	1985	M	2800	34	69		10
3737	1985	M	2920	33	72		10
3770	1985	M	2850	31	67		10
3774	1985	M	2600	32	65.5		10
3340	1985	W	2010	30	33		10
3413	1985	W	2400	29	36		10
3479	1985	W	2800	29	30		10
3527	1985	W	2450	31	25		10
3704	1985	W	2200	32	33		10
3712	1985	W	2580	29	36		10
3743	1985	W	2360	28	32		10
3757	1985	W	2800	30	36		10
3765	1985	W	2500	30	25		10
3779	1985	W	2800	28	29		10
3808	1985	W	2470	31	33		10
3339	1985	M	2240	32	62		11
3355	1985	M	2600	33.5	78		11
3362	1985	M	2600	34	72		11
3379	1985	M	2650	34.5	65		11
3677	1985	M	2300	34.5	64		11
3696	1985	M	2500	33	61		11
3835	1985	M	2330	33	67		11
3367	1985	W	2300	21.5	28		11
3509	1985	W	2500	27	22		11
3530	1985	W	2800	30	33		11
3536	1985	W	2600	29	30		11
3552	1985	W	2380	31	38		11
3578	1985	W	2800	30	34		11
3633	1985	W	2500	30	34		11
3641	1985	W	2600	30	28		11
3353	1985	M	2600	34	79		12
3403	1985	M	2550	35	69		12
3442	1985	M	3000	34	65		12
3453	1985	M	2600	33	58		12
3576	1985	M	2800	34	74		12
3581	1985	M	2800	34	64		12
3598	1985	M	2460	31	65		12
3752	1985	M	2690	35	55		12
3384	1985	W	2740	30	34		12
3386	1985	W	2550	29.5	32.5		12
3457	1985	W	2280	29	31		12
3563	1985	W	2500	29	31		12
3586	1985	W	2600	29	26		12
3643	1985	W	2250	31	31		12
3697	1985	W	3000	31	37		12
3705	1985	W	2100				12
3775	1985	W	2450	30	36		12
3780	1985	W	2950	31	40		12
3610	1985	M	2260	34	68		13
3838	1985	M	2440				13
3429	1985	W	2600	30	24		13
3439	1985	W	2780	31	34		13
3467	1985	W	2650	29	27		13
3511	1985	W	2800	29	30		13
3517	1985	W	2400	29	25		13
3555	1985	W	2820	28.5	38		13
3569	1985	W	2700	30	29		13
3590	1985	W	2600	29	31		13
3657	1985	W	2800	30	34		13
3706	1985	W	2550	30	36.5		13
3787	1985	W	2600	28	27		13
3799	1985	W	2300	30	32		13
3568	1985	M	2600	32.5	62		14
3332	1985	W	2150	29	34		14
3338	1985	W	2160	30	24		14
3425	1985	W	2950	30	29.5		14
3433	1985	W	2893	30	34		14
3499	1985	W	2400	29	27		14
3609	1985	W	2200	29	33		14
3661	1985	W	2500	30	24		14
3707	1985	W	2150	30.5	29.5		14
3781	1985	W	2750	30	37		14
3793	1985	W	2580	30.5	29		14
3834	1985	W	2250	30	33		14
3406	1985	W	2600	30.5	23		15
3608	1985	W	2800	29	29		15
3753	1985	W	2500	28	26		15
3605	1985	M	2500	35	67		16
3620	1985	M	2400	36	68		16
3711	1985	M	2500	34.5	63		16
3304	1985	W	2550	30	35		16
3672	1985	W	2300	31.5	36		16
3814	1985	W	2480	29	25		16
3462	1985	W	2840	31	36		17
3513	1985	W	2900	28	21		17
3583	1985	W	2700	29.5	30		17
3645	1985	W	2900	30.5	27		17
3684	1985	W	2150	28.5	31		17
3318	1985	W	2800	32	33.5		18
3505	1985	W	2700	29	29		18
3547	1985	W	2950	30.5	35		18
3554	1985	W	2940	29	32		18
3421	1985	W	2800	29	32		19
4166	1986	M	2600	25.5	12		0
4162	1986	W	2600	21.5	6		0
4163	1986	W	2300	25	12		0
4175	1986	W	2400	25	12		0
4178	1986	W	2170	26	12		0
3868	1986	M	2440	26.5	16		1
3937	1986	M	2250	26	14		1
3959	1986	M	2480	27	20		1
4000	1986	M	2600	27	16		1
4025	1986	M	2600	28	19		1
4119	1986	M	2640	26	18		1
4151	1986	M	2180	26.5	16		1
4201	1986	M	2550	30	23		1
4264	1986	M	2200	30	22		1
4269	1986	M	2850	28.5	20		1
4272	1986	M	2200	29	22		1
4277	1986	M	2700	28	18		1
4290	1986	M	2200	28	20		1
4326	1986	M	2400	28	19		1
4332	1986	M	2750	26.5	14.5		1
4335	1986	M	2860	27.5	17		1
4343	1986	M	2860	26	14		1
4357	1986	M	2700	29	24.5		1
3839	1986	W	2500	28	24		1
3866	1986	W	2280	26.5	19		1
3916	1986	W	2600	27.5	16		1
3926	1986	W	2740	27.5	17		1
3933	1986	W	2760	27	17		1
3947	1986	W	3120	28	18		1
4024	1986	W	2850	27	17		1
4034	1986	W	2950	26	15		1
4127	1986	W	2780	24	12.5		1
4171	1986	W	2200	26	15		1
4176	1986	W	2580	25	12		1
4188	1986	W	2200	28	18		1
4189	1986	W	2100	28	19		1
4218	1986	W	2500	27	18		1
4249	1986	W	2100	27	17		1
4252	1986	W	2550	27.5	18		1
4270	1986	W	2100	27	14		1
4297	1986	W	2300	27	18		1
4310	1986	W	2850	27.5	19		1
4324	1986	W	2780	29	24		1
4338	1986	W	1980	27	18		1
4367	1986	W	2980	27	17		1
4369	1986	W	2300	26	12		1
4371	1986	W	2100	28	21		1
4406	1986	W	2380	29.5	21		1
4436	1986	W	2460	27.5	16		1
3840	1986	M	2200	30	29		2
3847	1986	M	2460	29.5	29		2
3852	1986	M	2850	30			2
3860	1986	M	2410	33	31.5		2
3864	1986	M	2640	29.5	28		2
3880	1986	M	2100	28	24		2
3902	1986	M	2400	31	30		2
3906	1986	M	2730	32	31		2
3907	1986	M	2640	33.5	30		2
3938	1986	M	2480	30	28		2
3944	1986	M	2700	30	28		2
3948	1986	M	2740	29	24		2
3952	1986	M	2600	30	30		2
3954	1986	M	2480	30	30		2
4003	1986	M	2250	32	26.5		2
4007	1986	M	2670	29	21.5		2
4009	1986	M	2600	30	26		2
4026	1986	M	2900	30	27		2
4028	1986	M	2200	29	24		2
4035	1986	M	2700	32.5	23		2
4090	1986	M	2640	30	28		2
4195	1986	M	2540	29	28		2
4198	1986	M	2400	31	25		2
4200	1986	M	2600	33.5	30		2
4204	1986	M	2800	30.5	27		2
4208	1986	M	2800	31.5	32		2
4210	1986	M	1900	31	27		2
4214	1986	M	2740	34	37		2
4216	1986	M	2700	29	21		2
4219	1986	M	2800	29	22		2
4226	1986	M	2800	33	33		2
4231	1986	M	2740	30.5	26		2
4313	1986	M	2550	32	33		2
4358	1986	M	2400	30	27		2
4374	1986	M	2520	31	31		2
4400	1986	M	2020	27.5	24		2
3844	1986	W	2350	29	25		2
3855	1986	W	2150	28	23		2
3862	1986	W	2450	28.5	29		2
3903	1986	W	2400	29	24		2
3909	1986	W	2800	28.5	21		2
3911	1986	W	2600	29	24		2
3912	1986	W	2700	27	21		2
3915	1986	W	2700	27.5	22		2
3920	1986	W	2620	28.5	25		2
3924	1986	W	2380	27.5	21		2
3928	1986	W	1825	29	22		2
3961	1986	W	2480	28	25		2
3977	1986	W	2660	28	20		2
3979	1986	W	2200	29	25		2
3981	1986	W	2020	29	25		2
3990	1986	W	2200	28	24		2
3994	1986	W	2600	29	20		2
4012	1986	W	2800	30	22		2
4013	1986	W	2900	28	24		2
4027	1986	W	2200	28	19.5		2
4029	1986	W	2820	29	23		2
4037	1986	W	2780	28.5	24		2
4043	1986	W	2400	30	21		2
4044	1986	W	2500	28.5	21		2
4050	1986	W	2800	27.5	20		2
4054	1986	W	2480	29.5	22		2
4057	1986	W	2300	29	24		2
4065	1986	W	2940	27	20		2
4082	1986	W	2700	28	26		2
4095	1986	W	2150	30	29		2
4101	1986	W	2740	28	24		2
4103	1986	W	2700	30	20		2
4134	1986	W	2000	26	16		2
4140	1986	W	2800	28	25		2
4155	1986	W	2180	25	13		2
4159	1986	W	2420	29.5	27		2
4167	1986	W	2650	28	19		2
4168	1986	W	2600	28	25		2
4169	1986	W	2200	28	22.5		2
4191	1986	W	2040	25.5	18		2
4193	1986	W	2536	29	26		2
4197	1986	W	2400	27	19		2
4205	1986	W	2600	31	22		2
4215	1986	W	1900	29.5	26		2
4234	1986	W	2700	29	23		2
4236	1986	W	2700	29	24		2
4248	1986	W	2700	27	22		2
4268	1986	W	2650	28.5	22		2
4293	1986	W	2000	29.5	22		2
4308	1986	W	2700	28.5	25		2
4312	1986	W	1950	29	25		2
4318	1986	W	2600	30	26		2
4320	1986	W	2600	28	26		2
4328	1986	W	2620	28	26.5		2
4337	1986	W	2400	28	26		2
4339	1986	W	2600	29.5	24		2
4349	1986	W	2080	27.5	25		2
4350	1986	W	2160	28	25		2
4355	1986	W	2400	29	22		2
4362	1986	W	2690	28	22		2
4365	1986	W	2300	28	24		2
4378	1986	W	2760	28	22.5		2
4382	1986	W	2400	29	29		2
4394	1986	W	2420	28	25		2
4395	1986	W	2550	28	22		2
4397	1986	W	2780	27	23		2
4401	1986	W	2540	28	21		2
4404	1986	W	2415	30.2	26		2
4408	1986	W	2500	28	20		2
4414	1986	W	2620	28	21		2
4418	1986	W	2240	29	22		2
4422	1986	W	900	28	22		2
4424	1986	W	2330	29.2	26.5		2
3850	1986	M	2440	33	40		3
3854	1986	M	2200	28.5	35		3
3869	1986	M	2670	32	35		3
3875	1986	M	2500	30	34		3
3878	1986	M	2620	30	37		3
3882	1986	M	2015	34	27		3
3900	1986	M	2300	30	42		3
3921	1986	M	2620	33.5	39		3
3923	1986	M	2800	33	44		3
3925	1986	M	2640	31	33		3
3927	1986	M	2700	33	35		3
3936	1986	M	2850	30	35		3
3940	1986	M	2600	31	40		3
3942	1986	M	2600	33.5	40		3
3946	1986	M	2500	32	36		3
3950	1986	M	2700	30	32		3
3956	1986	M	2720	30	28		3
3958	1986	M	2580	31	36		3
3960	1986	M	2500	36	39		3
3974	1986	M	2600	31	27		3
4001	1986	M	2600	33	42		3
4005	1986	M	2750	31	28.5		3
4011	1986	M	2540	31.5	38		3
4014	1986	M	2850	33	37.5		3
4015	1986	M	2700	30	37		3
4017	1986	M	2600	30	27		3
4019	1986	M	2820	32.5	34		3
4022	1986	M	2940	32	34		3
4031	1986	M	2700	32	40		3
4032	1986	M	2860	31.5	30		3
4036	1986	M	2400	31	33.5		3
4052	1986	M	2900	30	30		3
4056	1986	M	2440	32.5	40		3
4061	1986	M	2700	31	35		3
4064	1986	M	2700	34	45		3
4068	1986	M	2700	32	33		3
4072	1986	M	2840	32.5	37		3
4076	1986	M	2750	33	38		3
4080	1986	M	2780	31	30		3
4086	1986	M	2420	32	34		3
4094	1986	M	2850	32	40		3
4100	1986	M	2900	32	40		3
4196	1986	M	2700	33	37		3
4203	1986	M	2690	32	38		3
4206	1986	M	2500	31	31		3
4212	1986	M	2800	34	43.5		3
4220	1986	M	2850	32	35		3
4221	1986	M	2700	31	33		3
4223	1986	M	3000	31	32		3
4225	1986	M	2800	35	44		3
4228	1986	M	2700	32	32		3
4230	1986	M	2700	31	34		3
4232	1986	M	2880	33	40		3
4276	1986	M	2450	35	39		3
4309	1986	M	2600	32	34		3
4315	1986	M	2300	31	32		3
4317	1986	M	2650	33	41		3
4319	1986	M	2800	32.5	47.5		3
4352	1986	M	2500	31	40		3
4354	1986	M	2500	32	36.5		3
4363	1986	M	2900	32	42		3
4376	1986	M	2540	32	40		3
4379	1986	M	2680	32.5	37		3
4381	1986	M	2620	30	32		3
4405	1986	M	1850	31.5	39		3
4407	1986	M	2350	34.2	48		3
4412	1986	M	2410	33.4	43		3
3841	1986	W	2500	28	29		3
3848	1986	W	2400	29	29		3
3874	1986	W	2750	25.5	25		3
3893	1986	W	2620	28	21.5		3
3897	1986	W	2300	29	24		3
3935	1986	W	2870	27	26		3
3969	1986	W	2860	29	28		3
3973	1986	W	2600	29	24		3
3975	1986	W	2200	31	29		3
3978	1986	W	2200	31	30		3
3983	1986	W	2880	29	26		3
4002	1986	W	2400	28	24		3
4006	1986	W	2850	29	26.5		3
4023	1986	W	2600	30	29		3
4046	1986	W	2480	30	21.5		3
4049	1986	W	2280	29	27		3
4066	1986	W	2550	30	30		3
4097	1986	W	2800	29	30		3
4108	1986	W	2600	29.5	27		3
4125	1986	W	2450	30	28		3
4135	1986	W	2700	34	28		3
4147	1986	W	2180	28	28		3
4161	1986	W	2600	29	20		3
4173	1986	W	2580	29	27		3
4174	1986	W	2560	30	26		3
4180	1986	W	2540	29.5	24		3
4183	1986	W	2380	29.5	29		3
4190	1986	W	2155	29	24		3
4207	1986	W	2700	30	26		3
4262	1986	W	2370	30	30		3
4267	1986	W	2500	30.5	29		3
4281	1986	W	2700	31	30		3
4295	1986	W	2550	30	30		3
4303	1986	W	2000	29	31		3
4316	1986	W	2650	30.5	32		3
4330	1986	W	2840	29.5	25		3
4344	1986	W	2840	28	22		3
4373	1986	W	2100	29	27		3
4377	1986	W	2760	29	27		3
4399	1986	W	2700	28	27		3
4402	1986	W	2700	27	25.5		3
3886	1986	M	2590	31.5	43		4
3917	1986	M	2800	35	50		4
3929	1986	M	2500	31	46		4
3934	1986	M	2450	34	44		4
3966	1986	M	2300	32	50		4
3968	1986	M	2622	33	40		4
3970	1986	M	2740	30	42		4
4040	1986	M	2850	34	49.5		4
4045	1986	M	2350	34	51.5		4
4059	1986	M	2900	36	45		4
4060	1986	M	2860	32	40		4
4063	1986	M	2690	33	50		4
4071	1986	M	2620	32	44		4
4102	1986	M	2860	33.5	42		4
4117	1986	M	2860	31.5	38		4
4241	1986	M	2550	32.5	45		4
4245	1986	M	2300	32	44		4
4247	1986	M	2800	32	45		4
4253	1986	M	2600	32.5	46		4
4311	1986	M	2700	31	32		4
4321	1986	M	2600	33	41		4
4331	1986	M	2800	31.5	46.5		4
4333	1986	M	2820	33.5	49		4
4336	1986	M	2520	32	56.5		4
4364	1986	M	2800	31	44		4
4383	1986	M	2700	33.5	53		4
4387	1986	M	2650	35	62		4
4409	1986	M	2700	33	48		4
4417	1986	M	2410	32.5	42		4
4429	1986	M	2500	31.5	47		4
3887	1986	W	2740	27.5	29		4
3889	1986	W	2700	28.5	31		4
3965	1986	W	2300	30	36		4
3987	1986	W	2600	30	33		4
4033	1986	W	2440	30	30		4
4041	1986	W	2860	28.5	26		4
4152	1986	W	2560	29.5	28		4
4157	1986	W	2760	31	33		4
4250	1986	W	2100	28.5	28		4
4273	1986	W	2300	29	34		4
4305	1986	W	2500	28.5	31		4
4322	1986	W	2770	30	28		4
4386	1986	W	2850	31	32		4
4390	1986	W	2750	29	27		4
3856	1986	M	2620	34	56.5		5
3858	1986	M	2740	34	54		5
3884	1986	M	2520	34	57		5
3972	1986	M	2680	34	55		5
3976	1986	M	2600	31	41		5
4039	1986	M	2700	35	51		5
4051	1986	M	2400	32	46		5
4055	1986	M	2820	34.5	58		5
4067	1986	M	2940	34	50		5
4110	1986	M	2800	33	46		5
4114	1986	M	2950	33.5	50		5
4123	1986	M	3000	34	51		5
4143	1986	M	2850	34	47		5
4238	1986	M	2300	34	54		5
4251	1986	M	2300	32	61		5
4255	1986	M	2200	33	60		5
4257	1986	M	2700	33	44		5
4296	1986	M	2500	35	63		5
4323	1986	M	2780	33	56		5
4334	1986	M	2660	33	52		5
4360	1986	M	2600	33	52.5		5
4366	1986	M	2600	33	56		5
4385	1986	M	2860	33	48		5
4389	1986	M	2750	35	58		5
4403	1986	M	2640	34.5	54		5
4415	1986	M	2450	34	52		5
4419	1986	M	2560	34	57		5
4432	1986	M	2630	34.5	57		5
3853	1986	W	2700	27	30		5
3895	1986	W	2400	27	27		5
3905	1986	W	2860	27.5	36		5
3910	1986	W	2420	29.5	27		5
3943	1986	W	2700	28	30		5
3949	1986	W	2100	27	25		5
3992	1986	W	2600	29	34		5
4073	1986	W	2850	30	30		5
4153	1986	W	2500	29	27		5
4177	1986	W	2170	29	26		5
4194	1986	W	2650	29	29		5
4258	1986	W	2600	29	31		5
4283	1986	W	2900	29	28		5
4345	1986	W	2860	29.5	34		5
4347	1986	W	2420	29	29		5
4375	1986	W	2760	30.5	35		5
3843	1986	M	2700	35	70		6
3904	1986	M	2600	33	54		6
3984	1986	M	2550	34	70		6
3986	1986	M	2440	32	56		6
4084	1986	M	2800	33	61		6
4085	1986	M	2840	33	60		6
4105	1986	M	2800	34	60		6
4116	1986	M	2600	34	60		6
4128	1986	M	2500	33	65		6
4239	1986	M	2800	33	53		6
4274	1986	M	2500	32	54		6
4282	1986	M	2750	33	56		6
4298	1986	M	2400	32	72		6
4302	1986	M	2600	33	56		6
4327	1986	M	2600	34	68		6
4391	1986	M	2600	36	64		6
4413	1986	M	2680	33.5	60		6
3883	1986	W	2560	29.5	34		6
3899	1986	W	1800	29	32		6
3967	1986	W	2250	29	29		6
4008	1986	W	2600	30	34		6
4010	1986	W	2520	28	30		6
4021	1986	W	2900	29	31		6
4047	1986	W	2900	27	29		6
4121	1986	W	2900	29	32		6
4130	1986	W	2650	29	33		6
4145	1986	W	2920	26.5	25		6
4149	1986	W	2760	28.5	25		6
4181	1986	W	2120	29	31		6
4287	1986	W	2000	31.5	33		6
4291	1986	W	2000	30	28		6
4306	1986	W	2600	30	32		6
4341	1986	W	2600	29	35		6
4434	1986	W	2300	32	33		6
3845	1986	M	2500	34	67		7
3863	1986	M	2720	32.5	61		7
3865	1986	M	2600	33	62		7
3871	1986	M	2700	34.5	60		7
3877	1986	M	2800	34	70		7
3892	1986	M	2500	33.5	72		7
3898	1986	M	2600	34	71		7
3964	1986	M	2500	33	58		7
3995	1986	M	3050	34	58		7
3999	1986	M	2480	33	62		7
4075	1986	M	2880	32	46		7
4118	1986	M	2860	32.5	62		7
4156	1986	M	2440	33.5	68		7
4259	1986	M	2800	32	72		7
4261	1986	M	2700	35	68		7
4280	1986	M	2800	32.5	60		7
4284	1986	M	2680	34	56		7
4294	1986	M	2300	32	70		7
4329	1986	M	2780	34	79.5		7
4372	1986	M	3000	35	85		7
4396	1986	M	2580	34	48		7
4421	1986	M	2300	35.2	80		7
4425	1986	M	2350	35.1	75		7
4437	1986	M	2600	35	69		7
3872	1986	W	2540	29.5	34		7
3885	1986	W	2400	27	27		7
3908	1986	W	2460	28.5	28		7
3955	1986	W	2750	29.5	30		7
4020	1986	W	2900	30	34		7
4042	1986	W	2220	28	26		7
4053	1986	W	2650	28	30		7
4078	1986	W	2700	29.5	32		7
4088	1986	W	2550	29.5	32		7
4172	1986	W	2300	29	29		7
4192	1986	W	2340	31.5	35		7
4209	1986	W	3100	29	30		7
4211	1986	W	2800	30	30		7
4222	1986	W	3000	28	32		7
4246	1986	W	2800	29	25		7
4256	1986	W	2850	29	33		7
4299	1986	W	2550	30	31		7
4384	1986	W	2640	30	27		7
4420	1986	W	900	28	25		7
4428	1986	W	950	31.5	38.5		7
3989	1986	M	2620	33	70		8
3991	1986	M	2500	32	53		8
4109	1986	M	2700	35	70		8
4113	1986	M	2860	33	64.5		8
4122	1986	M	2880	34.5	72		8
4124	1986	M	2300	34	71		8
4126	1986	M	2800	33	63.5		8
4131	1986	M	2700	33.5	67.5		8
4133	1986	M	2900	34	67.5		8
4136	1986	M	2900	33	61.5		8
4141	1986	M	2800	32	52		8
4160	1986	M	2840	33.5	71		8
4263	1986	M	2600				8
4286	1986	M	2800	33	62		8
4304	1986	M	2700	31.9	72		8
4325	1986	M	2700	35	77		8
4346	1986	M	2210	33	58		8
4370	1986	M	2500	31	55		8
4393	1986	M	2680	35	56		8
3849	1986	W	2660	29	28		8
3879	1986	W	2000	28.5	32		8
3881	1986	W	2015	28	27		8
3930	1986	W	2400	29	30		8
3945	1986	W	2800	30	37		8
3962	1986	W	2700	29	30		8
3963	1986	W	2690	29	34		8
4107	1986	W	2450	29	23.5		8
4112	1986	W	2650	29	28		8
4179	1986	W	2040	30	25		8
4233	1986	W	2790	30	36		8
4243	1986	W	2400	28.5	32		8
4244	1986	W	2600	30	31		8
4271	1986	W	2800	29	38		8
4275	1986	W	2700	30	33		8
4314	1986	W	2400	28	30		8
3888	1986	M	2760	32	66		9
3894	1986	M	2760	32.5	68		9
3896	1986	M	2590	34	75		9
3997	1986	M	2600	33	62		9
4093	1986	M	2700	34	72.5		9
4265	1986	M	2900	32	70		9
4300	1986	M	3120	32.5	68		9
4423	1986	M	1950	34.2	65		9
4427	1986	M	2600	34	78		9
3901	1986	W	2400	30	38		9
3919	1986	W	2420	30	24		9
3951	1986	W	2790	30	28		9
3957	1986	W	2600	29	30		9
3985	1986	W	2600	29	32		9
4087	1986	W	2280	28	24		9
4120	1986	W	2500	30	32		9
4170	1986	W	2600	29	31		9
4254	1986	W	1900	29	28		9
4279	1986	W	2650	31	31		9
4285	1986	W	2500	30	31		9
4307	1986	W	2600	30	38.5		9
4392	1986	W	2800	29	32		9
4430	1986	W	2550	29	24		9
3867	1986	M	2720	34	75		10
3890	1986	M	2740	34	64		10
3931	1986	M	2520	34	64		10
3982	1986	M	3100	33	75		10
3988	1986	M	3040	34	68		10
4098	1986	M	2550	34	73		10
4137	1986	M	2600	34	72		10
4148	1986	M	2760	32.5			10
4150	1986	M	2800	33	70		10
4158	1986	M	2780	35	79		10
4288	1986	M	2300	33	69		10
4292	1986	M	2500	34	70		10
4340	1986	M	2600	33.5	63.5		10
4342	1986	M	2600	34	73		10
4368	1986	M	2600	34	72		10
3918	1986	W	2800	28.5	26		10
3939	1986	W	2600	29	30		10
3941	1986	W	2680	28	28		10
3953	1986	W	2680	29	31.5		10
4187	1986	W	2660	30	38		10
4224	1986	W	2500	31	33		10
4229	1986	W	2500	31	29		10
4289	1986	W	2800	29	32		10
4356	1986	W	2500	28	27.5		10
4380	1986	W	2800	31	33		10
3873	1986	M	2680	32.5	65.5		11
3913	1986	M	2740	33.5	65		11
3980	1986	M	2400	33	69		11
3993	1986	M	2800	33	82		11
4089	1986	M	2800	32	66		11
4154	1986	M	2680	34.5	72		11
4348	1986	M	2700	33	68.5		11
4398	1986	M	2680	33.5	67		11
4431	1986	M	2540	34	72		11
3846	1986	W	2750	26.5	30		11
4083	1986	W	2700	30.5	38		11
4217	1986	W	2650	28	27		11
4237	1986	W	2700	30	22		11
4351	1986	W	2980	28	26		11
4426	1986	W	2450	31	32		11
4079	1986	M	2700	34	74.5		12
4139	1986	M	2780	33.5	69.5		12
4146	1986	M	2850	33.5	72.5		12
4433	1986	M	2230	33	67		12
3842	1986	W	2650	30	32		12
3857	1986	W	2400	29	34		12
3859	1986	W	1500	30	35		12
4004	1986	W	2700	29	32.5		12
4048	1986	W	2640	29	33.5		12
4070	1986	W	2420	29	32		12
4092	1986	W	2300	29.5	34		12
4142	1986	W	2870	29	29		12
4164	1986	W	2300	29	30		12
4186	1986	W	2860	30	28		12
4213	1986	W	2400	31.5	36		12
4266	1986	W	2450	31.5	35		12
4301	1986	W	2700	29.5	33		12
4416	1986	W	1000	29	24		12
4435	1986	M	2520	34	60		13
3861	1986	W	2600	31	35		13
3876	1986	W	2750	30	33		13
3891	1986	W	2560	29	32		13
3914	1986	W	2580	29	32		13
4091	1986	W	2400	30	32		13
4111	1986	W	2750	29	36		13
4115	1986	W	2500	30	34		13
4185	1986	W	2400	29	30		13
4199	1986	W	2800	30	31		13
4235	1986	W	2080	29.5	32		13
4240	1986	W	2500	31	30		13
4242	1986	W	2400	29	35		13
4353	1986	W	2500	28	29		13
4359	1986	W	2660	30	28		13
4361	1986	W	2800	30	32		13
4388	1986	W	2700	30	35		13
4099	1986	M	2750	34	62.5		14
3851	1986	W	2760	31	37		14
3870	1986	W	2700	31	35		14
3922	1986	W	2263	31	37		14
3998	1986	W	2700	30	31		14
4038	1986	W	2600	29	31		14
4062	1986	W	2300	28.5	28		14
4069	1986	W	3050	29	27		14
4077	1986	W	2700	29	37		14
4081	1986	W	2600	32	42		14
4129	1986	W	2500	29	30		14
4138	1986	W	2400	30	27		14
4182	1986	W	2220	29	31		14
3932	1986	W	1825	29	38		15
4016	1986	W	1500	30	30		15
4030	1986	W	2800	30	34		15
4074	1986	W	2380	29	28		15
4165	1986	W	2600	29	30		15
4184	1986	W	2200	29	32		15
4096	1986	W	2700	30	29.5		16
4104	1986	W	2720	28	22		16
4144	1986	W	2850	30	28		16
4202	1986	W	2650	30	28		16
4227	1986	W	2400	29	33		16
4260	1986	W	2700	30.5	32		16
4278	1986	W	2100	31	27		16
4411	1986	W	1250	29.2	22		16
3971	1986	W	2250	30	33		17
4132	1986	W	2800	29	32		17
4410	1986	W	2520	30	30		17
4018	1986	W	2650	28	26		18
4058	1986	W	2400	29	29.5		20
4106	1986	W	2540	28	18		21
3996	1986	W	2700	28	24		24
4705	1987	M	2300	26	10		0
4763	1987	M	2220	26	14		0
4768	1987	M	2200	21.5	8		0
4769	1987	M	2180	24	13		0
4773	1987	M	2240	24.5	9		0
4775	1987	M	2100	23.5	14		0
4777	1987	M	2310	23.5	9		0
4781	1987	M	2760	21	9		0
4789	1987	M	2350	22	11		0
4760	1987	W	2500				0
4761	1987	W	2350	22.5	9		0
4766	1987	W	2630	22	10		0
4776	1987	W	2200	24	10		0
4859	1987	W	2800				0
4862	1987	W	2600	21.3	5		0
4465	1987	M	2140	28	19		1
4469	1987	M	2300	27	15.5		1
4481	1987	M	2750	27	16		1
4485	1987	M	2200	31	20		1
4509	1987	M	2600	28	20		1
4525	1987	M	2700	24	13		1
4556	1987	M	2560	27	16		1
4574	1987	M	2560	27.5	20		1
4593	1987	M	2300	26	16		1
4637	1987	M	2160	26.5	18		1
4650	1987	M	2500	29.5	22		1
4752	1987	M	2480	26.5	12		1
4756	1987	M	2220	28			1
4765	1987	M	2220	25	18		1
4767	1987	M	2640	26	18		1
4785	1987	M	2790	28	20		1
4800	1987	M	2500	29	22		1
4802	1987	M	2600	29	22		1
4804	1987	M	2200	27	18		1
4810	1987	M	2400	28.5	18		1
4812	1987	M	2400	27.5	18		1
4827	1987	M	2600	27	18		1
4854	1987	M	2400	26	16		1
4880	1987	M	2500	31	24		1
4924	1987	M	2200	26	15		1
4451	1987	W	2220	26	18		1
4463	1987	W	2150	25.8	15		1
4470	1987	W	2400	26	17		1
4499	1987	W	1580	28	19		1
4500	1987	W	2700	26.5	16		1
4548	1987	W	2000	28	16		1
4562	1987	W	2380	28	16		1
4564	1987	W	2620	27	18		1
4570	1987	W	2700	27	18		1
4627	1987	W	2340	28	14		1
4646	1987	W	2240	26	13		1
4651	1987	W	2500	26.5	16		1
4721	1987	W	2340	29	19		1
4736	1987	W	2760	27	20		1
4738	1987	W	2260	25.5	14		1
4740	1987	W	2220	26	12		1
4744	1987	W	2540	26	13		1
4747	1987	W	2130	25.5	14		1
4748	1987	W	2140	26	15		1
4754	1987	W	2060	26	12		1
4755	1987	W	2300	26	15		1
4758	1987	W	2150	27	16		1
4787	1987	W	2260	26	12		1
4792	1987	W	2620	24	10		1
4799	1987	W	2800	25	16		1
4818	1987	W	2000	29.5	18.5		1
4831	1987	W	2570	25	16		1
4832	1987	W	2300	26	20		1
4833	1987	W	2200	27	18		1
4836	1987	W	2400	26.5	16		1
4841	1987	W	2400	25.5	13		1
4850	1987	W	2100	27	16		1
4860	1987	W	2590	27.5	21		1
4863	1987	W	2200	26	17		1
4877	1987	W	2300	28	20		1
4965	1987	W	2400	24	10		1
4997	1987	W	2200	28	16		1
5003	1987	W	1100	27.3	12.5		1
4441	1987	M	2500	28.5	27		2
4452	1987	M	2420	29	27		2
4473	1987	M	2600	31.5	31		2
4495	1987	M	2800	31	34		2
4498	1987	M	2260	31.5	30		2
4507	1987	M	2740	30	30.5		2
4535	1987	M	2000	32	26		2
4537	1987	M	2830	29	23		2
4539	1987	M	2350	31	28		2
4571	1987	M	2620	29	21		2
4577	1987	M	2600	30.5	27		2
4589	1987	M	2830	32	28		2
4600	1987	M	2450	32	28.5		2
4613	1987	M	2480	32	23.5		2
4616	1987	M	2650	30	25.5		2
4617	1987	M	2800	29.5	27		2
4621	1987	M	2660	28.5	27		2
4625	1987	M	2480	30	25		2
4794	1987	M	2500	32	30		2
4798	1987	M	2700	33	33		2
4808	1987	M	2200	30	30		2
4823	1987	M	2800	32	32		2
4844	1987	M	2700	29.5	22		2
4851	1987	M	2700	30	25		2
4896	1987	M	2950	33.5	33		2
4900	1987	M	2800	28	24		2
4911	1987	M	2740	30	27.5		2
4945	1987	M	2500	30.5	28		2
5004	1987	M	2200	34.2	37.5		2
4448	1987	W	2300	30	23		2
4457	1987	W	2260	27.8	23		2
4472	1987	W	2680	27	25		2
4476	1987	W	2100	29	25		2
4482	1987	W	2600	28.5	25		2
4501	1987	W	2620	29	21		2
4516	1987	W	2550	29	23		2
4519	1987	W	2500	29	22		2
4550	1987	W	2530	29	29		2
4584	1987	W	2460	28	22		2
4599	1987	W	2400	29	25		2
4615	1987	W	2780	29	21		2
4619	1987	W	2720	25	18		2
4649	1987	W	2600	29	23.5		2
4659	1987	W	2250	29	25		2
4660	1987	W	2500	28	18		2
4668	1987	W	2560	29	21.5		2
4674	1987	W	2800	29	24		2
4676	1987	W	2850	27	19		2
4679	1987	W	2200	30	24		2
4684	1987	W	2400	29	23		2
4693	1987	W	2400	27	16		2
4718	1987	W	2400	27	20		2
4732	1987	W	2280	28	21		2
4735	1987	W	2100	27	22		2
4745	1987	W	2220	27.5	17		2
4762	1987	W	2400	28	21		2
4778	1987	W	2780	28	24		2
4795	1987	W	2600	29.5	24		2
4807	1987	W	1900	30.5	28		2
4809	1987	W	2620	28.5	28		2
4834	1987	W	2450	29	25		2
4840	1987	W	2100	30	23		2
4845	1987	W	2300	30	22		2
4849	1987	W	2700	28.8	26		2
4853	1987	W	2900	29	23		2
4861	1987	W	2300	29	26		2
4867	1987	W	2200	28.5	22		2
4871	1987	W	2600	27.5	19		2
4873	1987	W	2100	30.5	22		2
4878	1987	W	2200	29	23		2
4890	1987	W	2500	28.5	26		2
4891	1987	W	2450	29	26		2
4894	1987	W	2600	28.5	27		2
4899	1987	W	2470	30	23		2
4902	1987	W	2900	29	28		2
4908	1987	W	2400	29	25		2
4912	1987	W	2000	29	29		2
4928	1987	W	2550	28	20		2
4935	1987	W	2200	29	23		2
4936	1987	W	2200	28	22		2
4942	1987	W	2560	26	21		2
4950	1987	W	2300				2
4962	1987	W	2250	28	23		2
4980	1987	W	2450	26	24		2
4984	1987	W	2680	26.5	18		2
4986	1987	W	2600	27	19		2
5001	1987	W	1050	26.5	17		2
5009	1987	W	2300	29.5	27		2
5011	1987	W	1050	27.8	17		2
5019	1987	W	900	26.8	16.5		2
4439	1987	M	2200	34	34.5		3
4450	1987	M	2500	32	30		3
4454	1987	M	2700	32.6	35		3
4456	1987	M	2500	31.5	36		3
4460	1987	M	2630	28.5	31		3
4468	1987	M	2460	28.5	35		3
4475	1987	M	2480	31	31		3
4493	1987	M	2900	33	44		3
4496	1987	M	2700	34	45		3
4513	1987	M	2450	32	40		3
4527	1987	M	2340	29	21		3
4529	1987	M	2600	32	32		3
4531	1987	M	2750	30	29		3
4533	1987	M	2630	31.5	32		3
4541	1987	M	2600	32	36		3
4543	1987	M	2610	29	32		3
4573	1987	M	2600	32	36		3
4579	1987	M	2950	32	39		3
4581	1987	M	2180	30.5	34		3
4585	1987	M	2780	32	38		3
4592	1987	M	1640	32.5	44		3
4594	1987	M	2350	32	41		3
4596	1987	M	2200	33	40		3
4598	1987	M	2370	32	37.5		3
4605	1987	M	2800	33	37.5		3
4610	1987	M	2800	31	29		3
4611	1987	M	2480	32	36		3
4629	1987	M	2700	32.5	38		3
4633	1987	M	2220	31	31		3
4641	1987	M	2740	31	33		3
4645	1987	M	2750	31	35		3
4648	1987	M	2620	31.5	25		3
4779	1987	M	2760	27.5	25		3
4806	1987	M	2800	30.5	29		3
4813	1987	M	2700	33	38		3
4815	1987	M	2400	30	33		3
4819	1987	M	2600				3
4824	1987	M	2750	32	32		3
4826	1987	M	2600	31	34		3
4828	1987	M	2400	31.5	27		3
4830	1987	M	2700	31.5	45		3
4892	1987	M	2800	34.5	45		3
4893	1987	M	2620	33	38		3
4913	1987	M	2500	32	43		3
4915	1987	M	2680	32	37		3
4919	1987	M	2140	32.5	46		3
4921	1987	M	2600	32.5	37		3
4923	1987	M	2800	33	40		3
4943	1987	M	2680	32.5	36		3
4947	1987	M	2700	31.5	36		3
4949	1987	M	2600	32	38		3
4951	1987	M	2600	31	34		3
4953	1987	M	2700	31	35		3
4956	1987	M	2700	32.5	41		3
4957	1987	M	3100	23	43		3
4966	1987	M	2850	32	29		3
4991	1987	M	2590	31	33		3
4996	1987	M	2780	32	33		3
4998	1987	M	2480	29.5	34.5		3
5000	1987	M	2480	34	39		3
5006	1987	M	2260	34.2	46		3
4445	1987	W	2300	30	28.5		3
4449	1987	W	2250	32	28		3
4459	1987	W	2040	28	22		3
4506	1987	W	2720	30	27		3
4508	1987	W	2780	30.5	29		3
4512	1987	W	2580	29	27.5		3
4544	1987	W	2390	28	22		3
4576	1987	W	2260	27	23		3
4588	1987	W	2760	31	32		3
4609	1987	W	1600	29	21		3
4618	1987	W	2120	29	27		3
4634	1987	W	2550	29.5	28		3
4635	1987	W	2560	27.5	18		3
4671	1987	W	2760	28.5	26		3
4717	1987	W	2400	28	24		3
4727	1987	W	2380	27.5	23		3
4730	1987	W	2460	29	24		3
4742	1987	W	2380	28	29		3
4746	1987	W	2200	28	24		3
4757	1987	W	2330	29	31		3
4759	1987	W	2440	27.5	28		3
4786	1987	W	2790	28	29		3
4791	1987	W	2620	29	30		3
4797	1987	W	2550	29	26		3
4811	1987	W	2550	28	28		3
4838	1987	W	2610	27.7	27		3
4847	1987	W	2100	29	25		3
4857	1987	W	2600	28.5	25		3
4920	1987	W	2200	29	25.5		3
4944	1987	W	2200	30	31		3
4948	1987	W	2350	30	30		3
4954	1987	W	2300	31	30		3
4970	1987	W	2200	28	24		3
4982	1987	W	2740	27	25		3
4985	1987	W	3000	28	24		3
5013	1987	W	2310	27.5	21		3
5017	1987	W	2100	28.5	28		3
4466	1987	M	2200	31	43		4
4551	1987	M	2650	34	52		4
4561	1987	M	2600	32	35		4
4575	1987	M	2560	31	36		4
4583	1987	M	2860	31	32		4
4607	1987	M	2760	33	46		4
4620	1987	M	2760	32	38		4
4624	1987	M	2700	32	44		4
4628	1987	M	2260	32.5	49		4
4636	1987	M	2600	32.5	50		4
4647	1987	M	2620	31.5	41		4
4652	1987	M	2200	33	43		4
4654	1987	M	2520	34	53		4
4657	1987	M	2400	34	50		4
4661	1987	M	2800	33	46		4
4669	1987	M	2810	33	43		4
4681	1987	M	2750	33	49		4
4796	1987	M	2600	34	35		4
4817	1987	M	2700	32	29		4
4846	1987	M	2780	35	52		4
4903	1987	M	2650	34	48		4
4917	1987	M	2680	31.5	39.5		4
4925	1987	M	2890	34	49		4
4941	1987	M	2720	31	34		4
4960	1987	M	2520	32	42		4
4963	1987	M	2600	32	36		4
4977	1987	M	2780	33.5	56		4
4981	1987	M	2500	35	58		4
4983	1987	M	2690	32.5	48		4
5002	1987	M	2260	30.5	42		4
4461	1987	W	2650	32	32		4
4540	1987	W	2200	29	29		4
4546	1987	W	2300	29.5	30		4
4631	1987	W	2400	29	30		4
4662	1987	W	2700	30	28.5		4
4697	1987	W	2700	28	24.5		4
4715	1987	W	2380	27.5	25		4
4728	1987	W	2040	30	32		4
4729	1987	W	2500	28.5	28		4
4770	1987	W	2180	27	29		4
4782	1987	W	2760	27	26		4
4843	1987	W	2700	29	24		4
4866	1987	W	2600	27.5	22		4
4886	1987	W	2200	29.5	27		4
4895	1987	W	2570	31	40		4
4930	1987	W	2600	29.5	28.5		4
4952	1987	W	2800	29	29		4
4974	1987	W	2500	29	29		4
4458	1987	M	2360	32.5	52		5
4462	1987	M	2700	34	61		5
4477	1987	M	2400	32	47		5
4487	1987	M	2200	37	48		5
4502	1987	M	2600	33	48		5
4504	1987	M	2640	33.5	52		5
4505	1987	M	2560	34	58		5
4515	1987	M	2060	33.5	47		5
4517	1987	M	2690	36	57		5
4545	1987	M	2620	34	48		5
4547	1987	M	2480	33	52		5
4549	1987	M	2730	35	48		5
4555	1987	M	2920	35	52		5
4640	1987	M	2700	33	50		5
4653	1987	M	2920	33	47		5
4658	1987	M	2820	33	42		5
4690	1987	M	2880	32	41.5		5
4695	1987	M	2470	33	45		5
4848	1987	M	2600	32.5	50		5
4858	1987	M	2750	33.2	60		5
4887	1987	M	2300	33.5	57		5
4897	1987	M	2650	34	56		5
4927	1987	M	2550	34	56		5
4929	1987	M	2520	34	60		5
4961	1987	M	3100	36	70.5		5
4973	1987	M	2550	34	56		5
4975	1987	M	2620	33.5	54		5
4979	1987	M	2780	33	50		5
5008	1987	M	2554	36	58		5
5012	1987	M	2150	32.3	54		5
5014	1987	M	2100	31.5	49		5
4467	1987	W	2540	28.8	35		5
4484	1987	W	2250	27.5	23		5
4524	1987	W	2700	29	28		5
4536	1987	W	2300	29	26		5
4538	1987	W	2780	28	26		5
4558	1987	W	2600	30.5	26		5
4630	1987	W	2540	30	32		5
4720	1987	W	2380	28	33		5
4724	1987	W	2760	29	25		5
4731	1987	W	2340	29	24		5
4822	1987	W	2600	26.5	21		5
4825	1987	W	2500	29	24		5
4884	1987	W	2500	30	30		5
4914	1987	W	2600	29.5	28.5		5
4932	1987	W	2500	31	30		5
4934	1987	W	2500	29	33		5
4946	1987	W	2660	29	30		5
4990	1987	W	2440	30	35		5
5007	1987	W	2140	31	33		5
4569	1987	M	2460	34	65		6
4632	1987	M	2380	33.5	52		6
4664	1987	M	2250	31.5	49.5		6
4677	1987	M	2720	32.5	55		6
4685	1987	M	2230	34.5	70		6
4688	1987	M	2250	33	61.5		6
4696	1987	M	2500	35	64		6
4698	1987	M	2880	34	63.5		6
4711	1987	M	2500	34	63.5		6
4837	1987	M	2800	33	40		6
4842	1987	M	2700	32.5	39		6
4905	1987	M	2890	34	76		6
4967	1987	M	2800	33	64		6
4971	1987	M	2600	35.5	67		6
5010	1987	M	2450	33.5	57		6
5026	1987	M	2390	34.5	63		6
4490	1987	W	2400	28	33		6
4554	1987	W	2530	30	30		6
4560	1987	W	2340	28.5	22		6
4582	1987	W	2340	28.5	27		6
4586	1987	W	2480	29	34		6
4675	1987	W	2640	29	35		6
4692	1987	W	2600	29	28		6
4694	1987	W	2400	30	29		6
4719	1987	W	2640	30	43		6
4852	1987	W	2250	30	27		6
4856	1987	W	2800	29.5	33		6
4869	1987	W	2400	32	38		6
4922	1987	W	2740	29.5	32.5		6
4940	1987	W	2820	29.5	33		6
4958	1987	W	2820	29	30		6
5023	1987	W	2200	30	31		6
4489	1987	M	2100	33	58		7
4691	1987	M	2650	31.5	53		7
4709	1987	M	2655	34	64		7
4883	1987	M	2400	34	73		7
4901	1987	M	2700	35	68		7
4909	1987	M	2930	36	76		7
4931	1987	M	2800	33.5	67.5		7
4443	1987	W	2400	29	30		7
4453	1987	W	2060	29	28		7
4488	1987	W	2550	28	31		7
4518	1987	W	2420	29	30		7
4530	1987	W	2560	30	32		7
4542	1987	W	2590	30	36		7
4578	1987	W	2950	29.5	35		7
4602	1987	W	2400	29	23.5		7
4623	1987	W	2600	28	24		7
4672	1987	W	2460	29	33		7
4673	1987	W	2480	28	30		7
4703	1987	W	2300	29	29		7
4707	1987	W	2720	29.5	32		7
4803	1987	W	2700	30			7
4820	1987	W	2900				7
4829	1987	W	2600	29	35		7
4898	1987	W	2500	29	28		7
4959	1987	W	2500	29	20.5		7
4964	1987	W	2750	29	30		7
4444	1987	M	2500	34	75		8
4491	1987	M	2400	31	52.5		8
4511	1987	M	2560	35	58		8
4557	1987	M	2520	30	38		8
4567	1987	M	2750	33	55		8
4680	1987	M	2800	34	68		8
4682	1987	M	2460	34	67		8
4723	1987	M	2800	33	72		8
4739	1987	M	2700	34	75		8
4743	1987	M	2700	34	69		8
4870	1987	M	2780	33	69		8
4876	1987	M	2500	31	64		8
4881	1987	M	2400	34	62		8
4885	1987	M	2500	34	60		8
4933	1987	M	2740	34	70		8
4938	1987	M	2720	35.5	76		8
4989	1987	M	2580	35	46		8
5018	1987	M	2330	34.5	78		8
5020	1987	M	2100	35.3	66		8
5024	1987	M	2500	34	68		8
4492	1987	W	2800	30	32.5		8
4494	1987	W	2280	28	34		8
4514	1987	W	2460	29	31		8
4526	1987	W	2340	29	31		8
4532	1987	W	2630	29	30		8
[truncated: 15,639 more rows]
